# Supplementary material for: Metabolic dependencies govern microbial syntrophies during methanogenesis in an anaerobic digestion ecosystem
Source: Microbiome. 2020 Feb 15;8:22. doi: 10.1186/s40168-019-0780-9 (PMC7024554; doi:10.1186/s40168-019-0780-9)
Supplement: Supplementary file 4 — Additional file 3. Average nucleotide identity between MAGs in this study and genomes in NCBI database (hit with 85% similarity). [file 40168_2019_780_MOESM3_ESM.xlsx]

## Sheet: Sheet1
MAG	NCBI HIT	AVERAGE SIMILARITY	FRACTION OF COMMON GENES
unclassified Syntrophomonas sp DTU568	Syntrophomonas sp. DTU019	99.2869	80.3662
unclassified Syntrophomonadaceae sp DTU569
unclassified Clostridiaceae sp DTU570
unclassified Clostridiaceae sp DTU571
unclassified Clostridiales sp DTU572
unclassified sp DTU573
unclassified sp DTU574
unclassified sp DTU575
Anaerobaculum mobile DTU576	Anaerobaculum mobile DSM 13181	98.4031	88.2488
unclassified Clostridiaceae sp DTU577
unclassified sp DTU578
unclassified sp DTU579
unclassified sp DTU580
unclassified Clostridiales sp DTU581
unclassified Synergistaceae sp DTU582
unclassified Rhodocyclaceae sp DTU583	Tepidiphilus thermophilus	91.7192	90.1283
unclassified sp DTU584
unclassified Pirellulaceae sp DTU585
unclassified Synergistaceae sp DTU586	Anaerobaculum mobile DSM 13181	87.7928	88.2045
unclassified Chloroflexi sp DTU587
unclassified Chloroflexi sp DTU588
unclassified Clostridia sp DTU589
unclassified Chloroflexi sp DTU590
Anaerobaculum mobile DTU591	Anaerobaculum mobile DSM 13181	98.0337	96.2649
Methanothermobacter thermautotrophicus DTU592	Methanothermobacter thermautotrophicus str. Delta H	98.3074	96.1709
Methanosarcina thermophila DTU593	Methanosarcina thermophila CHTI-55	99.8237	99.0514
unclassified Gammaproteobacteria sp DTU594
unclassified Clostridiales sp DTU595
unclassified Clostridia sp DTU596	Clostridia bacterium DTU014	99.812	89.8576
unclassified Dysgonomonas sp DTU597
unclassified Clostridiaceae sp DTU598
unclassified sp DTU599
unclassified Clostridia sp DTU600
unclassified sp DTU601
unclassified Clostridia sp DTU602
unclassified Clostridiales sp DTU603
unclassified Clostridia sp DTU604
unclassified Clostridiaceae sp DTU605
unclassified Thermotogaceae sp DTU606
unclassified Bacillales sp DTU607
Methanoculleus thermophilus bin DTU608	Methanoculleus thermophilus	99.7124	96.3768
Anaerobaculum mobile bin DTU609	Anaerobaculum mobile DSM 13181	98.55	92.278
unclassified Bacteroidetes sp DTU610	Rikenellaceae bacterium DTU049	80.3965	54.8766
Thermodesulfovibrio yellowstonii DTU611	Thermodesulfovibrio yellowstonii DSM 11347	99.0676	90.0995
unclassified Bacteroidetes sp DTU612	Rikenellaceae bacterium DTU049	99.0142	67.7859
unclassified Thermotogaceae sp DTU613
unclassified Clostridiaceae sp DTU614
unclassified Clostridia sp DTU615
unclassified sp DTU616
unclassified Tepidanaerobacter sp DTU617	Tepidanaerobacter sp. DTU063	99.6042	75.5145
unclassified sp DTU618
unclassified sp DTU619
unclassified Clostridiaceae sp DTU620
unclassified Chloroflexi sp DTU621
unclassified Synergistaceae sp DTU622
unclassified sp DTU623
Methanobacterium sp DTU624	Methanobacterium sp. MB1	99.6664	97.0352
unclassified Synergistaceae sp DTU625
unclassified sp DTU626
unclassified Clostridiales sp DTU627
unclassified sp DTU628
unclassified sp DTU629
unclassified Clostridiales sp DTU630
unclassified Clostridiales sp DTU631
Coprothermobacter proteolyticus DTU632	Coprothermobacter proteolyticus DSM 5265	97.6578	95.8401
unclassified sp DTU633
unclassified Rhodothermaceae sp DTU634
unclassified sp DTU635
unclassified Clostridiales sp DTU636
unclassified Bacillales sp DTU637
unclassified Synergistaceae sp DTU638
unclassified Methanomicrobia sp DTU639	Methanomicrobia archaeon DTU008	99.6676	87.1223
unclassified sp DTU640
unclassified Thermotogaceae sp DTU641	Thermotogaceae bacterium DTU111	99.1957	74.4533
unclassified Acholeplasmataceae sp DTU642
unclassified Clostridiaceae sp DTU643
unclassified Synergistaceae sp DTU644
unclassified sp DTU645
unclassified Clostridia sp DTU646
