# Supplementary material for: Metabolic dependencies govern microbial syntrophies during methanogenesis in an anaerobic digestion ecosystem
Source: Microbiome. 2020 Feb 15;8:22. doi: 10.1186/s40168-019-0780-9 (PMC7024554; doi:10.1186/s40168-019-0780-9)
Supplement: Supplementary file 5 — Additional file 4. The average coverage and relative abundance of each MAG in 9 samples. [file 40168_2019_780_MOESM4_ESM.xlsx]

## Sheet: all_microbes_9condition
	average coverage											relative abundance										average relative abundance
Genome	Point 1-1	Point 1-2	Point 1-3	Point2-1	Point 2-2	Point 2-3	Point 3-1	Point 3-2	Point 3-3	sum		Point 1-1	Point 1-2	Point 1-3	Point2-1	Point 2-2	Point 2-3	Point 3-1	Point 3-2	Point 3-3		Point 1	Point 2	Point 3
DTU568	1.06381	0.982942	1.14977	0.743122	0.723776	0.472772	0.379533	0.280208	0.258464	6.0544		0.00102784	0.000981885	0.00109942	0.000729033	0.000702177	0.000448976	0.000325986	0.000266453	0.000216493		0.00103638	0.000626729	0.000269644			archaea	0.149627	0.226157	0.18515	0.357243	0.364749	0.398431	0.220941	0.428813	0.315155
DTU569	5.32051	3.11396	2.40351	4.19989	2.5473	2.77681	3.303	3.16508	2.47518	29.3052		0.00514061	0.00311061	0.00229826	0.00412026	0.00247128	0.00263704	0.00283699	0.00300971	0.00207325		0.0035165	0.00307619	0.00263998			bacteria	0.850373	0.773843	0.81485	0.642757	0.635251	0.601569	0.779059	0.571187	0.684845
DTU570	34.6784	39.4612	50.8897	25.7355	35.0694	42.1158	38.0096	17.2091	13.1898	296.358		0.0335058	0.0394187	0.0486612	0.0252476	0.0340229	0.0399959	0.0326469	0.0163643	0.011048		0.0405286	0.0330888	0.0200197		average	archaea		0.186978			0.373474			0.321636
DTU571	3.22523	0.517792	0.701057	2.34187	0.48964	0.449317	0.208392	0.150529	0.0404036	8.12424		0.00311618	0.000517235	0.000670357	0.00229747	0.000475028	0.000426701	0.00017899	0.00014314	3.38427e-05		0.00143459	0.0010664	0.000118658			bacteria		0.813022			0.626526			0.678364
DTU572	8.71862	6.86269	6.82521	8.15327	6.4104	1.95876	4.17703	2.39932	1.93012	47.4354		0.00842382	0.00685531	0.00652633	0.0079987	0.0062191	0.00186017	0.0035877	0.00228153	0.0016167		0.00726849	0.00535932	0.00249531
DTU573	0.662762	1.38378	12.3488	0.331819	1.444	2.01054	3.8483	6.15342	5.62917	33.8126		0.000640353	0.00138229	0.011808	0.000325528	0.0014009	0.00190934	0.00330535	0.00585135	0.00471508		0.00461022	0.00121192	0.00462393
DTU574	7.41	9.6062	11.8871	5.6533	7.8806	0.0357175	0.025334	0.0309887	0.102956	42.6322		0.00715946	0.00959588	0.0113665	0.00554613	0.00764542	3.39197e-05	2.17596e-05	2.94675e-05	8.62375e-05		0.00937395	0.00440849	4.58215e-05
DTU575	1.60854	1.7102	2.09274	1.62161	1.50106	0.399521	0.809603	0.769007	0.615125	11.1274		0.00155416	0.00170836	0.0020011	0.00159087	0.00145626	0.000379411	0.000695378	0.000731257	0.000515238		0.00175454	0.00114218	0.000647291
DTU576	0.187723	0.224297	0.273335	0.131425	0.255549	17.9913	17.3622	10.1885	36.6344	83.2487		0.000181376	0.000224056	0.000261365	0.000128933	0.000247923	0.0170857	0.0149126	0.00968838	0.0306855		0.000222266	0.00582085	0.0184288
DTU577	0.264111	0.50394	0.15428	0.263195	0.40212	0.809379	2.8432	1.5269	1.81531	8.58244		0.000255181	0.000503398	0.000147524	0.000258205	0.00039012	0.00076864	0.00244206	0.00145195	0.00152053		0.000302034	0.000472322	0.00180485			DTU592	4.38394e-06	0.000560965	3.71677e-05	4.47892e-05	0.00189799	0.0168869	0.246106	0.137138	0.221997
DTU578	0.00362834	0.00297245	0.00267401	0.00181963	0.00196098	2.65874	0.772679	0.0850353	6.21754	9.74705		3.50566e-06	2.96925e-06	2.55691e-06	1.78513e-06	1.90246e-06	0.00252492	0.000663663	8.08609e-05	0.00520791		3.01061e-06	0.000842869	0.00198414			DTU593	0.896148	0.92764	0.908977	0.466166	0.461355	0.728523	0.463357	0.581853	0.48668
DTU579	0.0283646	0.0324536	0.0362908	0.0253377	0.0302031	2.78146	4.03267	1.28854	13.7173	21.9726		2.74055e-05	3.24187e-05	3.47016e-05	2.48573e-05	2.93017e-05	0.00264146	0.00346371	0.00122528	0.0114898		3.15086e-05	0.000898539	0.00539294			DTU608	0.0812051	0.0577324	0.0733013	0.526016	0.52891	0.247414	0.160862	0.256526	0.253731
DTU580	7.7907	5.72891	10.1092	5.21621	4.98106	0.545129	1.91858	1.43868	1.12312	38.8516		0.00752728	0.00572275	0.0096665	0.00511732	0.00483241	0.00051769	0.00164789	0.00136806	0.000940746		0.00763885	0.00348914	0.0013189			DTU624	0.000156485	0.00033469	0.000143371	0.000193926	0.000261526	0.000319141	0.102862	0.00383985	0.0189998
DTU581	0.997039	1.04594	1.18341	1.14747	0.920173	0.0910523	1.00003	0.315422	0.185491	6.88604		0.000963327	0.00104482	0.00113159	0.00112572	0.000892713	8.64693e-05	0.00085894	0.000299938	0.00015537		0.00104658	0.000701633	0.000438083			DTU639	0.0224859	0.0137318	0.0175416	0.0075784	0.00757491	0.00685707	0.0268135	0.0206428	0.0185923
DTU582	71.6772	49.6783	67.8521	45.9995	43.1451	4.31256	17.1764	16.1933	4.44293	320.477		0.0692536	0.0496249	0.0648807	0.0451274	0.0418575	0.00409549	0.014753	0.0153984	0.00372147		0.0612531	0.0303601	0.0112909
DTU583	0.00743396	10.2801	0.00840044	0.00582027	11.8423	35.5578	39.6204	24.6642	56.9959	178.982		7.1826e-06	0.0102691	8.03257e-06	5.70993e-06	0.0114889	0.033768	0.0340304	0.0234534	0.0477407		0.0034281	0.0150876	0.0350748		average	DTU592		0.000200839			0.00627656			0.201747
DTU584	0.00745991	0.00830294	0.0091881	0.00442478	0.0101699	1.22017	3.59863	2.84384	3.92588	11.6281		7.20767e-06	8.29402e-06	8.78574e-06	4.3409e-06	9.86641e-06	0.00115875	0.00309091	0.00270424	0.00328838		8.09581e-06	0.000390986	0.00302784			DTU593		0.910922			0.552015			0.51063
DTU585	3.4877	3.42491	1.92478	3.54337	2.64167	0.399704	1.67891	0.819594	1.23324	19.1539		0.00336978	0.00342122	0.00184049	0.00347619	0.00256284	0.000379585	0.00144204	0.00077936	0.00103298		0.00287716	0.00213954	0.00108479			DTU608		0.0707463			0.434114			0.223707
DTU586	0.0688085	0.723601	0.332979	0.0454916	0.797085	22.7562	2.48345	18.1507	28.4625	73.8208		6.64819e-05	0.000722823	0.000318397	4.46292e-05	0.000773298	0.0216108	0.00213307	0.0172596	0.0238406		0.000369234	0.00747624	0.0144111			DTU624		0.000211516			0.000258197			0.0419005
DTU587	0.372612	0.00084662	0.00153707	0.394279	0.000563401	2.31062	1.36075	0.00391439	0.7398	5.18492		0.000360013	8.4571e-07	1.46976e-06	0.000386804	5.46588e-07	0.00219432	0.00116877	3.72224e-06	0.000619668		0.000120776	0.000860555	0.000597386			DTU639		0.0179198			0.00733679			0.0220162
DTU588	1.00607	1.88354	0.816453	0.953748	1.59005	4.24151	7.79133	3.53335	9.95608	31.7721		0.000972048	0.00188152	0.000780699	0.000935666	0.00154259	0.00402802	0.00669207	0.0033599	0.00833937		0.00121142	0.00216876	0.00613045
DTU589	3.33322	0.805957	0.751358	3.34128	0.583521	0.0212123	0.246035	0.179304	0.0045194	9.26641		0.00322052	0.000805091	0.000718455	0.00327793	0.000566108	2.01446e-05	0.000211322	0.000170502	3.78552e-06		0.00158136	0.00128806	0.000128536
DTU590	5.71041	4.79269	8.47522	4.58452	2.8202	0.214311	0.874447	0.319299	0.148116	27.9392		0.00551733	0.00478753	0.00810407	0.00449761	0.00273603	0.000203524	0.000751073	0.000303625	0.000124064		0.00613631	0.00247905	0.000392921
DTU591	0.405705	0.374486	0.495188	0.27737	0.376108	18.3991	18.3088	10.0451	38.4994	87.1813		0.000391987	0.000374084	0.000473503	0.000272112	0.000364884	0.017473	0.0157256	0.00955202	0.0322477		0.000413191	0.00603668	0.0191751
DTU592	0.000678913	0.127003	0.00719675	0.0163099	0.713586	7.08487	63.3068	61.8423	83.5268	216.626		6.55957e-07	0.000126866	6.88159e-06	1.60007e-05	0.00069229	0.00672826	0.054375	0.0588065	0.0699634		4.48013e-05	0.00247885	0.0610483
DTU593	138.781	210.018	176.004	169.753	173.455	305.65	119.191	262.386	183.114	1738.35		0.134088	0.209792	0.168297	0.166535	0.168279	0.290266	0.102374	0.249506	0.15338		0.170726	0.20836	0.16842
DTU594	52.3658	29.6808	15.309	51.6865	25.9483	20.8247	44.2828	72.6439	37.8471	350.589		0.0505952	0.0296488	0.0146386	0.0507066	0.0251739	0.0197765	0.038035	0.0690778	0.0317013		0.0316275	0.0318857	0.0462714
DTU595	2.77315	2.2717	2.3378	2.5703	2.11627	0.555505	0.997538	0.637636	0.464359	14.7243		0.00267939	0.00226926	0.00223542	0.00252157	0.00205311	0.000527544	0.000856797	0.000606335	0.000388954		0.00239469	0.00170074	0.000617362
DTU596	2.69676	2.27291	0.94386	2.17578	1.68373	0.0371983	0.0642467	0.0488083	0.0197525	9.94306		0.00260558	0.00227047	0.000902527	0.00213453	0.00163349	3.5326e-05	5.51823e-05	4.64123e-05	1.6545e-05		0.00192619	0.00126778	3.93799e-05
DTU597	4.11814	1.54291	1.84876	4.22021	1.29818	0.670002	0.470449	0.0906862	0.542802	14.8021		0.0039789	0.00154125	0.0017678	0.0041402	0.00125944	0.000636278	0.000404074	8.62344e-05	0.000454659		0.00242932	0.00201197	0.000314989
DTU598	0.222805	0.885206	1.17388	0.262661	1.23941	2.02822	2.66179	0.743608	0.332502	9.55008		0.000215272	0.000884254	0.00112247	0.000257682	0.00120242	0.00192613	0.00228624	0.000707105	0.000278509		0.000740666	0.00112874	0.00109062
DTU599	37.7878	43.1751	42.9358	21.6827	28.0253	1.58334	2.53839	6.23244	2.13472	186.096		0.0365101	0.0431286	0.0410556	0.0212716	0.027189	0.00150364	0.00218025	0.0059265	0.00178807		0.0402314	0.0166548	0.00329827
DTU600	6.59855	2.92026	2.15998	6.01094	2.40423	1.26128	4.97003	10.2541	3.1964	39.7757		0.00637543	0.00291712	0.00206539	0.00589698	0.00233248	0.00119779	0.00426882	0.00975069	0.00267736		0.00378598	0.00314242	0.00556562
DTU601	9.75e-05	0.000690261	7.73e-05	8.56e-05	9.65e-05	5.79412	0.00172699	0.00164993	0.648376	6.44692		9.42033e-08	6.89519e-07	7.39149e-08	8.39771e-08	9.36202e-08	0.00550248	1.48334e-06	1.56893e-06	0.00054309		2.85879e-07	0.00183422	0.000182047
DTU602	4.73443	0.212536	0.133966	3.34656	0.138917	0.0283265	0.0510999	0.0716929	0.0538461	8.77137		0.00457434	0.000212307	0.0001281	0.00328311	0.000134772	2.69007e-05	4.38903e-05	6.81735e-05	4.51023e-05		0.00163825	0.00114826	5.23887e-05
DTU603	0.0729407	0.479568	0.149865	0.059955	0.307424	0.760438	21.8711	1.86312	2.46613	28.0305		7.04744e-05	0.000479052	0.000143302	5.88183e-05	0.00029825	0.000722163	0.0187854	0.00177166	0.00206567		0.000230943	0.000359744	0.0075409
DTU604	0.830111	1.41661	1.00601	0.764988	1.297	0.781067	0.342833	0.372873	0.347417	7.15891		0.000802043	0.00141509	0.000961956	0.000750484	0.0012583	0.000741753	0.000294463	0.000354569	0.000291002		0.0010597	0.000916845	0.000313345
DTU605	5.09842	10.058	12.5343	2.97806	8.12131	4.53749	12.6556	11.9501	9.51232	77.4457		0.00492603	0.0100472	0.0119854	0.0029216	0.00787895	0.0043091	0.01087	0.0113635	0.00796766		0.00898623	0.00503655	0.0100671
DTU606	3.57488	1.8973	3.30161	2.80002	1.61738	1.52175	1.06464	0.503405	1.19244	17.4734		0.003454	0.00189526	0.00315702	0.00274694	0.00156912	0.00144516	0.00091443	0.000478693	0.000998805		0.00283543	0.0019204	0.000797309
DTU607	0.399152	0.00138335	0.0171876	0.292306	0.00136852	0.0357642	0.312307	1.30532	7.53687	9.90166		0.000385656	1.38187e-06	1.64349e-05	0.000286764	1.32768e-06	3.39641e-05	0.000268244	0.00124124	0.006313		0.000134491	0.000107352	0.0026075
DTU608	12.5757	13.0706	14.1933	191.547	198.854	103.802	41.3791	115.681	95.4671	786.57		0.0121505	0.0130566	0.0135717	0.187916	0.19292	0.0985774	0.035541	0.110002	0.0799647		0.0129263	0.159804	0.0751692
DTU609	0.35013	0.989078	0.720195	0.321563	1.1293	38.7292	19.204	26.3841	62.7339	150.561		0.000338291	0.000988014	0.000688656	0.000315467	0.0010956	0.0367798	0.0164945	0.0250889	0.0525469		0.000671654	0.0127303	0.0313768
DTU610	77.6814	7.22774	6.38789	29.8384	4.31417	0.163618	2.37921	0.74305	0.177065	128.913		0.0750548	0.00721996	0.00610815	0.0292727	0.00418542	0.000155382	0.00204354	0.000706574	0.000148313		0.029461	0.0112045	0.000966141
DTU611	0.225507	0.850864	0.00623336	0.529737	0.97745	6.41873	15.9534	13.7048	16.8838	55.5505		0.000217882	0.000849949	5.96039e-06	0.000519694	0.000948281	0.00609566	0.0137026	0.013032	0.0141421		0.000357931	0.00252121	0.0136256
DTU612	61.1941	142.353	142.274	19.3233	96.2787	80.5244	75.3893	20.2035	26.0392	663.58		0.0591249	0.1422	0.136044	0.0189569	0.0934055	0.0764713	0.0647528	0.0192118	0.0218108		0.112456	0.0629446	0.0352585
DTU613	0.129592	1.64352	0.362119	0.0877152	1.65077	0.574483	0.322437	5.87363	1.78201	12.4263		0.00012521	0.00164175	0.000346262	8.60522e-05	0.0016015	0.000545567	0.000276945	0.0055853	0.00149264		0.000704407	0.000744375	0.00245163
DTU614	2.40561	0.918827	1.19677	2.18174	1.01768	1.8785	1.17603	0.957148	1.01348	12.7458		0.00232427	0.000917839	0.00114436	0.00214037	0.000987314	0.00178395	0.0010101	0.000910162	0.000848909		0.00146216	0.00163721	0.000923058
DTU615	1.30538	2.02088	1.65699	1.25413	1.85921	0.10186	0.72856	0.496392	0.810639	10.234		0.00126124	0.0020187	0.00158442	0.00123036	0.00180373	9.6733e-05	0.000625769	0.000472024	0.000679004		0.00162146	0.00104361	0.000592266
DTU616	1.69254	3.30524	1.32862	1.26572	2.21869	0.728414	0.176674	0.401301	0.168908	11.2861		0.00163531	0.00330169	0.00127044	0.00124172	0.00215248	0.00069175	0.000151747	0.000381601	0.00014148		0.00206914	0.00136198	0.000224943
DTU617	3.12875	2.79862	3.37216	3.80011	2.76872	0.654489	1.03037	1.02337	1.02275	19.5994		0.00302296	0.00279562	0.00322449	0.00372807	0.0026861	0.000621546	0.000884999	0.00097313	0.000856675		0.00301435	0.00234524	0.000904935
DTU618	1.07755	0.986077	1.25097	0.929939	0.866706	0.0928045	0.0853027	0.0870994	0.0406976	5.41714		0.00104111	0.000985017	0.00119619	0.000912309	0.000840841	8.81333e-05	7.32675e-05	8.28237e-05	3.40889e-05		0.00107411	0.000613761	6.33934e-05
DTU619	26.2099	29.4031	28.8275	22.4967	21.3709	4.43112	25.8065	20.6199	12.6746	191.84		0.0253237	0.0293715	0.0275651	0.0220702	0.0207332	0.00420809	0.0221656	0.0196077	0.0106164		0.0274201	0.0156705	0.0174632
DTU620	1.84254	1.82777	2.06572	1.12981	1.43014	0.419254	0.71146	0.579728	0.579417	10.5858		0.00178024	0.0018258	0.00197525	0.00110839	0.00138746	0.000398152	0.000611081	0.00055127	0.000485328		0.00186043	0.000964668	0.000549226
DTU621	4.32603	2.57247	2.65502	2.38362	2.86172	3.07262	3.0607	6.17442	3.72686	30.8335		0.00417975	0.0025697	0.00253876	0.00233843	0.00277632	0.00291796	0.00262887	0.00587132	0.00312168		0.00309607	0.00267757	0.00387396
DTU622	15.909	11.1898	15.4826	11.1816	9.44906	1.3301	4.70646	3.73953	1.85998	74.8482		0.0153711	0.0111778	0.0148046	0.0109696	0.00916708	0.00126315	0.00404243	0.00355595	0.00155795		0.0137845	0.00713327	0.00305211
DTU623	3.21707	3.43529	4.44756	3.79187	4.59948	2.51336	1.59953	2.87897	0.748886	27.232		0.0031083	0.00343159	0.00425279	0.00371998	0.00446222	0.00238685	0.00137385	0.00273764	0.000627279		0.00359756	0.00352302	0.00157959
DTU624	0.0242339	0.075774	0.0277608	0.0706175	0.0983255	0.133895	26.4595	1.73158	7.14873	35.7704		2.34145e-05	7.56926e-05	2.65451e-05	6.92787e-05	9.53913e-05	0.000127155	0.0227264	0.00164657	0.00598789		4.18841e-05	9.72751e-05	0.0101203
DTU625	0.538902	1.03972	1.24503	0.390071	0.804024	0.394722	1.24012	0.734472	0.797429	7.1845		0.00052068	0.0010386	0.00119051	0.000382676	0.00078003	0.000374854	0.00106516	0.000698417	0.000667939		0.000916597	0.00051252	0.000810504
DTU626	1.34666	1.42577	1.4025	1.23819	1.4459	8.08198	4.77381	3.6793	11.2887	34.6828		0.00130112	0.00142423	0.00134108	0.00121472	0.00140275	0.00767518	0.00410028	0.00349868	0.00945558		0.00135548	0.00343089	0.00568485
DTU627	0.893991	1.17362	1.13827	0.435049	0.820539	0.179732	0.0421138	0.044232	0.0307098	4.75826		0.000863763	0.00117236	0.00108843	0.000426801	0.000796052	0.000170685	3.6172e-05	4.20607e-05	2.5723e-05		0.00104152	0.000464513	3.46519e-05
DTU628	10.0131	8.60744	10.6342	9.56571	8.62501	16.2547	17.6678	6.50453	7.62989	95.5024		0.00967455	0.00859819	0.0101685	0.00938436	0.00836762	0.0154365	0.0151751	0.00618522	0.00639092		0.00948042	0.0110628	0.00925041
DTU629	3.39249	2.56129	1.12411	3.177	1.90084	1.34912	0.155744	0.0792254	0.0645231	13.8043		0.00327779	0.00255854	0.00107489	0.00311676	0.00184412	0.00128121	0.00013377	7.53363e-05	5.40455e-05		0.00230374	0.0020807	8.77173e-05
DTU630	15.1008	35.9975	57.8455	16.8269	37.0492	38.8315	5.82708	61.8747	76.0727	345.426		0.0145902	0.0359588	0.0553124	0.0165079	0.0359435	0.0368769	0.00500495	0.0588373	0.0637197		0.0352871	0.0297761	0.0425206
DTU631	3.75874	3.02797	5.11826	0.884025	0.653019	0.140019	2.88121	2.36536	2.0478	20.8764		0.00363165	0.00302471	0.00489412	0.000867265	0.000633531	0.000132971	0.00247471	0.00224925	0.00171527		0.00385016	0.000544589	0.00214641
DTU632	28.6859	19.1529	12.9206	28.6388	17.6964	154.235	332.414	104.888	233.45	932.081		0.027716	0.0191323	0.0123548	0.0280958	0.0171683	0.146472	0.285515	0.0997387	0.195541		0.0197343	0.063912	0.193598
DTU633	1.79276	0.00119975	0.00331102	1.52779	0.000406676	0.902186	2.58992	0.000140927	0.819251	7.63698		0.00173215	1.19846e-06	3.16603e-06	0.00149883	3.9454e-07	0.000856776	0.00222452	1.34009e-07	0.000686218		0.000578837	0.000785332	0.00097029
DTU634	0.341011	1.73628	0.124044	0.294543	1.5642	0.201257	0.0561276	0.410071	0.122394	4.84993		0.00032948	0.00173441	0.000118612	0.000288959	0.00151752	0.000191127	4.82087e-05	0.000389941	0.000102519		0.000727501	0.000665869	0.000180223
DTU635	1.4627	0.934037	1.38826	1.47642	0.836282	0.470054	0.967289	0.484097	0.287687	8.30683		0.00141324	0.000933033	0.00132747	0.00144843	0.000811326	0.000446395	0.000830816	0.000460333	0.000240971		0.00122458	0.00090205	0.000510707
DTU636	0.00753964	0.488995	0.0743582	0.00838859	0.744972	1.06068	0.00720367	2.01395	2.59999	7.00608		7.2847e-06	0.000488469	7.11019e-05	8.22955e-06	0.00072274	0.0010073	6.18732e-06	0.00191508	0.0021778		0.000188952	0.000579422	0.00136636
DTU637	1.01265	0.798417	0.0300998	1.92269	0.742975	0.0440731	0.0638279	0.0249862	0.00376468	4.64348		0.000978412	0.000797559	2.87816e-05	0.00188624	0.000720802	4.18548e-05	5.48225e-05	2.37597e-05	3.15336e-06		0.000601584	0.000882964	2.72452e-05
DTU638	140.338	97.3234	133.959	92.0085	84.0511	8.19914	33.7542	31.316	8.09321	629.043		0.135593	0.0972188	0.128093	0.0902641	0.0815428	0.00778645	0.0289919	0.0297787	0.00677899		0.120302	0.0598644	0.0218499
DTU639	3.48225	3.10889	3.39657	2.75965	2.84793	2.87687	6.89732	9.30885	6.9954	41.6737		0.0033645	0.00310555	0.00324783	0.00270733	0.00276294	0.00273206	0.00592419	0.00885188	0.00585946		0.00323929	0.00273411	0.00687851
DTU640	6.5836	5.76907	0.395072	5.83158	4.05706	2.11651	0.804003	1.93018	1.84039	29.3275		0.00636099	0.00576287	0.000377771	0.00572102	0.00393599	0.00200998	0.000690567	0.00183543	0.00154154		0.00416721	0.00388899	0.00135585
DTU641	19.6448	10.5157	18.1252	15.4933	8.83205	10.1676	7.30742	3.11931	7.87362	101.079		0.0189806	0.0105044	0.0173314	0.0151996	0.00856848	0.00965579	0.00627643	0.00296618	0.00659507		0.0156055	0.0111413	0.00527923
DTU642	4.41811	1.44603	2.00862	2.91372	1.17542	0.593032	1.20839	0.572566	0.0630919	14.399		0.00426872	0.00144448	0.00192066	0.00285848	0.00114034	0.000563182	0.0010379	0.000544459	5.28467e-05		0.00254462	0.00152067	0.000545067
DTU643	7.02793	8.07477	1.50558	16.6968	12.3052	5.8822	3.53453	0.268847	0.313028	55.6089		0.0067903	0.00806609	0.00143965	0.0163803	0.0119379	0.00558613	0.00303585	0.000255649	0.000262197		0.00543201	0.0113014	0.00118457
DTU644	5.52267	6.06897	7.44465	5.83974	4.99056	1.50753	3.17404	2.96797	2.59941	40.1155		0.00533593	0.00606244	0.00711863	0.00572902	0.00484163	0.00143165	0.00272622	0.00282228	0.00217731		0.00617234	0.00400077	0.00257527
DTU645	147.372	116.189	118.215	133.813	111.896	35.7118	71.4183	44.7236	36.2964	815.635		0.142389	0.116064	0.113038	0.131276	0.108557	0.0339143	0.061342	0.0425281	0.0304024		0.12383	0.091249	0.0447575
DTU646	0.873551	0.856996	0.854504	2.11327	1.14458	0.549038	0.698783	0.333593	0.41902	7.84334		0.000844014	0.000856075	0.000817084	0.00207321	0.00111043	0.000521403	0.000600193	0.000317217	0.000350978		0.000839058	0.00123501	0.000422796
Sum	1035	1001.08	1045.8	1019.32	1030.76	1053	1164.26	1051.62	1193.87
