# Supplementary material for: Metabolic dependencies govern microbial syntrophies during methanogenesis in an anaerobic digestion ecosystem
Source: Microbiome. 2020 Feb 15;8:22. doi: 10.1186/s40168-019-0780-9 (PMC7024554; doi:10.1186/s40168-019-0780-9)
Supplement: Supplementary file 6 — Additional file 5. The average RPKM and relative activity of each MAG in 9 samples. [file 40168_2019_780_MOESM5_ESM.xlsx]

## Sheet: all_microbes_9condition
	average coverage											relative activity										average activity abundance				Activity of bacteria and Archaea MAGs
Genome	Point 1-1	Point 1-2	Point 1-3	Point2-1	Point 2-2	Point 2-3	Point 3-1	Point 3-2	Point 3-3	sum		Point 1-1	Point 1-2	Point 1-3	Point2-1	Point 2-2	Point 2-3	Point 3-1	Point 3-2	Point 3-3		Point 1	Point 2	Point 3				Point 1-1	Point 1-2	Point 1-3	Point2-1	Point 2-2	Point 2-3	Point 3-1	Point 3-2	Point 3-3
DTU568	2.74993	2.19033	2.8805	2.07415	1.03591	0.66938	0.321594	1.13401	0.891051	13.9468		0.00507583	0.00472675	0.00607903	0.00454723	0.00167616	0.000690583	0.000631788	0.00184203	0.000849947		0.00529387	0.00230466	0.00110792			archaea	0.027045	0.0558454	0.11542	0.0599966	0.392996	0.377888	0.304862	0.265371	0.163303
DTU569	3.32438	1.80733	2.02384	1.44013	2.0725	2.63518	1.00766	3.86617	4.30526	22.4824		0.00613615	0.00390022	0.00427113	0.00315726	0.00335342	0.00271864	0.00197961	0.00628004	0.00410666		0.00476916	0.00307644	0.0041221			bacteria	0.972955	0.944155	0.88458	0.940003	0.607004	0.622112	0.695138	0.734629	0.836697
DTU570	15.687	20.8291	17.1147	22.9242	21.8011	54.3816	35.0655	23.5761	14.9614	226.341		0.028955	0.0449493	0.036119	0.0502575	0.0352755	0.0561041	0.0688881	0.038296	0.0142712		0.0366745	0.0472124	0.0404851		average	archaea	0.0661035			0.27696			0.244512
DTU571	2.78861	1.04396	0.881879	1.43931	0.642528	2.84237	2.58403	0.452803	0.328458	13.0039		0.00514722	0.00225287	0.00186113	0.00315546	0.00103965	0.0029324	0.00507648	0.000735513	0.000313306		0.00308707	0.00237584	0.00204177			bacteria	0.933896			0.72304			0.755488
DTU572	5.91875	7.8597	6.35742	6.79849	5.3658	4.88967	2.37773	3.05327	4.24616	46.867		0.0109248	0.0169613	0.0134168	0.0149046	0.00868217	0.00504455	0.00467119	0.00495959	0.00405028		0.0137676	0.00954377	0.00456036
DTU573	0.321365	1.00117	3.12913	0.881517	1.03863	3.37892	1.62493	4.93062	4.5184	20.8247		0.000593177	0.00216052	0.00660374	0.00193258	0.00168057	0.00348595	0.00319226	0.00800908	0.00430997		0.00311915	0.00236637	0.00517044
DTU574	4.18006	5.6995	5.42929	5.65121	4.28034	0.031685	0.0188345	0.0112994	0.0758648	25.3781		0.00771557	0.0122995	0.011458	0.0123894	0.00692584	3.26886e-05	3.70013e-05	1.83542e-05	7.23652e-05		0.010491	0.0064493	4.25736e-05
DTU575	2.21337	1.67624	2.12611	1.95636	1.15655	0.950843	0.676522	1.55669	1.50368	13.8164		0.00408544	0.00361733	0.00448697	0.00428901	0.00187136	0.000980961	0.00132906	0.00252861	0.00143431		0.00406325	0.00238044	0.001764
DTU576	0.0729641	0.111309	0.127802	0.140292	0.121822	16.2533	12.7548	9.30148	54.5351	93.4189		0.000134677	0.000240205	0.000269715	0.000307567	0.000197115	0.0167681	0.0250576	0.0151089	0.0520194		0.000214866	0.0057576	0.0307286		Activity distribution among 5 methanogen MAGs
DTU577	0.414429	0.646442	0.273156	0.66958	0.563925	2.16179	1.86972	4.23695	11.4074	22.2434		0.000764954	0.00139503	0.000576471	0.00146795	0.000912463	0.00223026	0.00367316	0.00688231	0.0108812		0.00091215	0.00153689	0.00714555			DTU592	3.40411e-06	0.00066286	4.67795e-05	0.000576835	0.00412507	0.000978439	0.0016192	0.0510809	0.0801135
DTU578	0.000444038	0	0	0	0	6.06823	3.03502	0.224577	15.0213	24.3496		8.19605e-07	0	0	0	0	0.00626044	0.00596246	0.000364793	0.0143284		2.73202e-07	0.00208681	0.00688522			DTU593	0.782856	0.704941	0.85753	0.773323	0.0403888	0.0216978	0.0345132	0.0851385	0.0247824
DTU579	0.0180779	0.0280272	0.0221804	0.0215171	0.0237531	5.54265	2.47157	1.35803	16.8091	26.2949		3.33682e-05	6.04828e-05	4.68098e-05	4.71727e-05	3.84339e-05	0.00571821	0.00485554	0.00220592	0.0160337		4.68869e-05	0.00193461	0.00769839			DTU608	0.190745	0.227633	0.119542	0.173803	0.94543	0.9631	0.948169	0.739815	0.43898
DTU580	3.85946	4.35464	5.58078	3.80426	3.64306	0.876242	0.42716	1.48805	1.61725	25.6509		0.0071238	0.00939733	0.0117777	0.00834023	0.00589469	0.000903997	0.00083918	0.00241712	0.00154265		0.00943295	0.0050463	0.00159965			DTU624	0.000915263	0.00159746	0.000261705	0.00170983	0.00211089	0.000474841	0.000902249	0.044216	0.369162
DTU581	2.74281	2.56105	3.49557	2.57832	1.42276	0.361636	0.15842	0.957912	0.88768	15.1662		0.00506269	0.00552677	0.00737708	0.00565254	0.00230211	0.000373091	0.000311225	0.00155599	0.000846732		0.00598884	0.00277591	0.000904649			DTU639	0.0254801	0.0651657	0.0226195	0.0505881	0.00794505	0.0137493	0.0147961	0.0797499	0.0869626
DTU582	38.99	24.2377	29.7991	28.7943	15.054	1.74839	1.30433	8.6869	2.63611	151.251		0.0719679	0.052305	0.0628883	0.0631269	0.0243583	0.00180377	0.00256243	0.0141106	0.00251451		0.062387	0.029763	0.00639585
DTU583	0.00308772	8.03627	0.0027026	6.76574	5.13736	34.9387	14.9457	14.4203	77.6072	161.857		5.69931e-06	0.0173423	5.7036e-06	0.0148328	0.00831254	0.0360454	0.0293617	0.0234236	0.0740273		0.00578457	0.0197302	0.0422709		average	DTU592	0.000237681			0.00189345			0.0442712
DTU584	0.00603736	0.0134377	0.00503498	0.0139671	0.0118355	1.91255	1.1961	5.63333	9.77794	18.5702		1.11438e-05	2.89986e-05	1.06259e-05	3.06207e-05	1.91505e-05	0.00197313	0.00234981	0.00915054	0.00932689		1.69227e-05	0.0006743	0.00694241			DTU593	0.781776			0.27847			0.0481447
DTU585	3.63608	1.75105	2.70571	1.77803	1.96297	0.554251	0.288534	0.688427	0.689511	14.0546		0.00671148	0.00377877	0.00571015	0.00389803	0.00317619	0.000571806	0.00056684	0.00111825	0.000657704		0.00540013	0.00254868	0.000780932			DTU608	0.179307			0.694111			0.708988
DTU586	0.0545894	0.735404	0.409617	0.820096	1.01624	35.1525	24.1681	29.1504	54.0234	145.53		0.000100761	0.00158701	0.000864458	0.00179793	0.00164433	0.0362659	0.0474796	0.0473507	0.0515313		0.000850742	0.0132361	0.0487872			DTU624	0.000924808			0.00143185			0.138093
DTU587	0.745519	0.0102246	0.00447638	0.00592646	0.00414245	5.65863	3.02003	0.0481772	1.41191	10.909		0.00137608	2.20647e-05	9.44699e-06	1.29928e-05	6.70273e-06	0.00583787	0.00593302	7.82568e-05	0.00134678		0.000469197	0.00195252	0.00245269			DTU639	0.0377551			0.0240941			0.0605029
DTU588	0.423661	0.757556	0.358703	0.627941	0.602968	4.98589	2.2093	1.97278	10.4584	22.3972		0.000781995	0.00163481	0.00075701	0.00137666	0.000975637	0.00514381	0.00434029	0.0032045	0.00997594		0.00105794	0.0024987	0.00584024
DTU589	7.15469	0.86206	1.66532	0.858882	3.01355	0.0181667	2.10547	1.61829	0.170775	17.4672		0.0132061	0.00186033	0.0035145	0.00188296	0.0048761	1.87422e-05	0.00413631	0.00262868	0.000162898		0.00619365	0.00225927	0.0023093
DTU590	1.70685	1.40168	3.45996	1.24451	1.14365	0.110041	0.0393447	0.213975	0.0896035	9.40962		0.00315051	0.00302483	0.00730194	0.00272839	0.00185049	0.000113527	7.72949e-05	0.000347572	8.54701e-05		0.00449243	0.00156413	0.000170112
DTU591	0.270652	0.339209	0.419528	0.350053	0.301418	33.4651	20.1728	14.4283	81.595	151.342		0.000499569	0.000732015	0.000885375	0.000767434	0.000487711	0.0345251	0.0396305	0.0234367	0.0778311		0.000705653	0.0119267	0.0469661
DTU592	4.98776e-05	0.0171537	0.00255841	0.0157859	1.0019	0.358388	0.25127	8.34509	13.7155	23.7077		9.20642e-08	3.70177e-05	5.3993e-06	3.46081e-05	0.00162114	0.00036974	0.000493633	0.0135554	0.0130828		1.41697e-05	0.000675161	0.00904395
DTU593	11.4705	18.2427	46.8991	21.1631	9.80968	7.94761	5.3558	13.9091	4.24276	139.04		0.0211723	0.0393677	0.0989763	0.0463967	0.0158726	0.00819934	0.0105218	0.0225933	0.00404705		0.0531721	0.0234896	0.0123874
DTU594	30.7213	15.2171	10.5008	12.7041	11.6308	27.0933	11.8912	32.2339	25.0379	177.03		0.0567054	0.0328387	0.0221609	0.0278516	0.0188193	0.0279515	0.023361	0.0523593	0.0238829		0.037235	0.0248741	0.0332011
DTU595	4.62517	5.82497	4.70981	5.53041	4.18114	3.87599	2.0805	2.51281	2.80573	36.1465		0.00853714	0.0125703	0.00993963	0.0121245	0.00676533	0.00399876	0.00408726	0.00408169	0.0026763		0.010349	0.00762954	0.00361508
DTU596	2.80478	2.7239	0.656539	2.74578	1.51467	0.0311453	0.00720045	0.0559358	0.0302029	10.5702		0.00517707	0.00587819	0.00138557	0.00601967	0.00245083	3.21318e-05	1.41457e-05	9.08596e-05	2.88096e-05		0.00414694	0.00283421	4.4605e-05
DTU597	4.10873	0.672692	2.72149	0.751364	0.528025	1.67504	1.3126	0.267155	3.58062	15.6177		0.0075839	0.00145167	0.00574345	0.00164724	0.000854375	0.0017281	0.00257868	0.000433954	0.00341544		0.00492634	0.00140991	0.00214269
DTU598	0.63075	1.6269	3.41992	1.69395	3.70291	3.38005	1.99281	2.81209	0.830497	20.0899		0.00116424	0.00351085	0.00721743	0.00371371	0.00599152	0.00348712	0.00391499	0.00456783	0.000792187		0.00396417	0.00439745	0.00309167
DTU599	11.5879	11.348	16.1607	12.4566	9.48435	0.440046	0.323568	2.24872	1.28203	65.3318		0.021389	0.024489	0.0341056	0.027309	0.0153462	0.000453984	0.000635668	0.00365272	0.00122289		0.0266612	0.0143697	0.00183709
DTU600	9.60115	4.98106	2.18977	4.53812	4.46826	6.59695	2.44458	15.2207	6.69591	56.7365		0.0177218	0.0107492	0.00462132	0.0099491	0.0072299	0.0068059	0.00480251	0.0247239	0.00638703		0.0110308	0.00799497	0.0119711
DTU601	0	0	0	0	0	29.6623	22.2941	0	3.57705	55.5335		0	0	0	0	0	0.0306019	0.0437981	0	0.00341204		0	0.0102006	0.0157367
DTU602	8.99649	9.8881	9.88797	9.35624	7.54351	4.24708	3.00342	4.95378	6.36465	64.2412		0.0166057	0.0213386	0.0208677	0.020512	0.0122058	0.00438161	0.00590039	0.0080467	0.00607105		0.019604	0.0123665	0.00667271
DTU603	0.05689	0.119619	0.0630056	0.15263	0.159211	1.35317	0.747226	3.51326	5.8803	12.0453		0.000105008	0.000258138	0.000132967	0.000334617	0.000257613	0.00139603	0.00146797	0.00570678	0.00560905		0.000165371	0.000662753	0.00426127
DTU604	2.64364	3.50576	2.66571	3.65579	1.39988	0.780513	0.388181	0.830503	1.7504	17.6204		0.00487964	0.00756545	0.00562573	0.00801473	0.00226508	0.000805236	0.000762603	0.00134903	0.00166965		0.00602361	0.00369502	0.00126043
DTU605	2.08851	2.66239	3.89239	2.71089	2.63965	1.6852	1.10519	6.44787	6.35486	29.5869		0.00385497	0.00574545	0.00821453	0.00594319	0.00427111	0.00173858	0.00217121	0.0104736	0.00606171		0.00593832	0.00398429	0.00623552
DTU606	3.17603	1.09034	2.49874	1.05967	0.758855	1.1609	0.7213	0.77616	1.19436	12.4364		0.00586233	0.00235297	0.00527337	0.00232316	0.00122787	0.00119767	0.00141703	0.00126076	0.00113926		0.00449622	0.0015829	0.00127235
DTU607	0.669601	0.000251351	0.0199616	0.000642423	0.0151418	0.11959	0.0581591	3.20462	56.0309	60.1189		0.00123595	5.42417e-07	4.21271e-05	1.40841e-06	2.45003e-05	0.000123377	0.000114257	0.00520545	0.0534462		0.000426207	4.97621e-05	0.0195886
DTU608	2.79484	5.89074	6.53784	4.75637	229.627	352.77	147.138	120.864	75.1537	945.532		0.00515871	0.0127122	0.0137975	0.0104276	0.37155	0.363944	0.289061	0.196325	0.0716869		0.0105562	0.24864	0.185691
DTU609	0.0352409	0.694416	0.407355	0.804819	0.852649	42.9161	27.0052	26.0404	88.2753	187.031		6.50478e-05	0.00149855	0.000859687	0.00176444	0.00137963	0.0442755	0.0530532	0.0422989	0.0842032		0.000807763	0.0158065	0.0598518
DTU610	19.9801	1.79184	0.540987	1.86943	1.75276	0.986793	0.732918	1.69165	0.583039	29.9295		0.0368793	0.0038668	0.0011417	0.00409842	0.00283607	0.00101805	0.00143986	0.00274784	0.000556144		0.0139626	0.00265085	0.00158128
DTU611	0.436881	1.0147	0.0112087	1.03962	0.654642	3.21013	1.98365	10.6268	12.1394	31.117		0.000806395	0.00218972	2.36549e-05	0.00227921	0.00105925	0.00331181	0.00389699	0.0172616	0.0115794		0.00100659	0.00221676	0.0109127
DTU612	7.73055	9.04741	10.068	8.6216	15.6647	15.7054	7.05954	4.64367	2.77744	81.3183		0.0142691	0.0195244	0.0212476	0.0189015	0.0253463	0.0162029	0.0138689	0.00754297	0.00264932		0.018347	0.0201502	0.00802039
DTU613	0.0912735	1.35458	0.323307	1.10838	1.10029	0.763978	0.438085	6.34684	2.79147	14.3182		0.000168473	0.0029232	0.000682311	0.00242994	0.00178034	0.000788176	0.000860642	0.0103095	0.0026627		0.00125799	0.00166615	0.00461095
DTU614	2.19677	0.804211	0.790143	0.970925	1.33349	3.19542	2.12434	1.99696	1.03064	14.4429		0.0040548	0.00173549	0.00166753	0.00212859	0.00215766	0.00329663	0.00417338	0.00324377	0.000983094		0.00248594	0.00252763	0.00280008
DTU615	4.30464	2.71054	1.48929	2.96525	1.54991	0.232692	0.140856	2.08442	1.78291	17.2605		0.00794551	0.00584936	0.00314302	0.00650084	0.00250784	0.000240062	0.000276719	0.00338584	0.00170067		0.00564596	0.00308291	0.00178774
DTU616	1.84768	4.32696	1.06262	4.10286	2.52045	0.643055	0.36031	0.18009	0.29439	15.3384		0.00341046	0.0093376	0.00224256	0.00899486	0.00407824	0.000663423	0.000707849	0.000292529	0.00028081		0.00499687	0.00457884	0.000427063
DTU617	4.32725	2.66451	3.00403	3.0014	2.40595	0.319431	0.746172	2.22255	1.78216	20.4735		0.00798725	0.00575001	0.00633973	0.00658008	0.00389297	0.000329549	0.0014659	0.00361021	0.00169995		0.00669233	0.00360087	0.00225869
DTU618	2.13694	2.71107	2.56329	2.65614	1.92656	0.423666	0.333063	0.28329	0.206846	13.2409		0.00394437	0.0058505	0.0054096	0.00582315	0.00311728	0.000437085	0.000654321	0.000460163	0.000197304		0.00506815	0.00312584	0.000437263
DTU619	8.98458	18.4684	12.6662	13.6606	16.2087	6.74639	2.53363	12.3327	11.6547	103.256		0.0165838	0.0398549	0.0267308	0.0299487	0.0262266	0.00696008	0.00497746	0.0200327	0.0111171		0.0277231	0.0210451	0.0120424
DTU620	2.9007	2.23733	2.61666	2.2066	1.44739	0.480528	0.285383	1.94978	1.28481	15.4092		0.00535411	0.00482817	0.00552222	0.0048376	0.00234195	0.000495748	0.00056065	0.00316713	0.00122555		0.00523484	0.00255844	0.00165111
DTU621	0.791396	0.913727	0.587552	0.730164	0.782129	2.92908	2.38723	7.95774	5.2756	22.3546		0.00146076	0.00197183	0.00123998	0.00160077	0.00126553	0.00302185	0.00468984	0.0129262	0.00503224		0.00155752	0.00196272	0.00754943
DTU622	11.5365	7.01954	9.40864	7.80334	4.55271	0.770628	0.466054	2.77329	1.37892	45.7096		0.021294	0.0151482	0.0198561	0.0171076	0.00736655	0.000795038	0.000915589	0.0045048	0.00131531		0.0187661	0.00842305	0.00224524
DTU623	2.31619	2.27732	2.80713	2.03886	2.99661	3.2819	1.2723	4.09893	0.923358	22.0126		0.00427522	0.00491446	0.0059242	0.00446987	0.00484869	0.00338586	0.00249951	0.00665812	0.000880764		0.00503796	0.0042348	0.00334613
DTU624	0.0134106	0.0413394	0.0143129	0.046792	0.512694	0.173928	0.140012	7.22357	63.2008	71.3669		2.47533e-05	8.92106e-05	3.0206e-05	0.000102584	0.000829569	0.000179437	0.000275062	0.0117336	0.0602854		4.80566e-05	0.00037053	0.024098
DTU625	1.02838	2.08425	2.39734	2.0415	1.09845	1.4005	0.802877	1.40931	2.41111	14.6737		0.00189819	0.00449781	0.00505938	0.00447566	0.00177735	0.00144486	0.0015773	0.00228922	0.00229989		0.00381846	0.00256596	0.00205547
DTU626	1.77384	1.90781	1.84706	1.95112	1.72572	9.46776	5.60265	4.1891	14.6194	43.0845		0.00327416	0.00411706	0.00389805	0.00427752	0.00279231	0.00976765	0.0110067	0.00680459	0.013945		0.00376309	0.00561249	0.0105854
DTU627	2.9842	2.99806	1.793	2.73405	0.724506	0	0	0	0	11.2338		0.00550824	0.00646983	0.00378396	0.00599396	0.00117229	0	0	0	0		0.00525401	0.00238875	0
DTU628	6.0556	8.07125	6.8607	7.13681	7.13769	43.6084	21.5735	7.47978	11.4594	119.383		0.0111774	0.0174178	0.0144789	0.0156463	0.0115492	0.0449897	0.0423824	0.0121498	0.0109308		0.014358	0.0240617	0.021821
DTU629	2.84496	1.6612	0.869424	1.60625	1.09498	1.47344	0.88486	0.0706523	0.0532188	10.559		0.00525124	0.00358487	0.00183484	0.00352145	0.00177174	0.00152011	0.00173836	0.000114764	5.07639e-05		0.00355698	0.0022711	0.000634628
DTU630	4.83256	8.20242	13.2571	8.46668	7.74651	13.8495	8.15888	14.3367	28.8195	107.67		0.00891995	0.0177009	0.0279779	0.0185618	0.0125343	0.0142882	0.0160286	0.0232879	0.0274901		0.0181996	0.0151281	0.0222689
DTU631	5.18966	2.91054	5.72713	3.319	0.208944	0.0662719	0.0553736	1.7885	2.05745	21.3229		0.00957908	0.00628096	0.0120866	0.00727638	0.000338083	6.83711e-05	0.000108785	0.00290517	0.00196254		0.00931555	0.00256094	0.00165883
DTU632	10.3198	4.35848	3.74124	5.25194	5.22496	34.6203	29.2134	33.1246	97.5762	223.431		0.0190483	0.00940561	0.00789555	0.011514	0.00845429	0.0357168	0.0573913	0.0538061	0.0930751		0.0121165	0.0185617	0.0680908
DTU633	4.44968	0	0	0	0	1.79967	1.39255	0.00327331	2.90632	10.5515		0.00821323	0	0	0	0	0.00185667	0.00273574	5.31702e-06	0.00277225		0.00273774	0.000618891	0.00183777
DTU634	0.458614	2.61104	0.19403	2.49795	1.63285	0.529758	0.205506	0.469523	0.357435	8.95671		0.000846511	0.00563464	0.000409484	0.00547635	0.00264205	0.000546538	0.000403729	0.000762673	0.000340947		0.00229688	0.00288831	0.000502449
DTU635	1.99883	1.30305	2.00116	1.42609	1.07277	1.82486	1.30167	1.23256	0.982113	13.1431		0.00368944	0.00281199	0.00422326	0.00312647	0.0017358	0.00188266	0.00255721	0.00200211	0.000936808		0.0035749	0.00224831	0.00183204
DTU636	0.0273789	1.20533	0.1461	1.32807	1.33317	4.43902	2.62099	6.37487	11.0617	28.5367		5.05361e-05	0.00260112	0.000308331	0.00291157	0.00215715	0.00457963	0.00514908	0.010355	0.0105515		0.000986661	0.00321612	0.00868519
DTU637	6.98811	2.3133	0.0188341	2.68095	2.22904	0.365827	0.212329	0.141636	0	14.95		0.0128987	0.00499212	3.97476e-05	0.00587755	0.00360672	0.000377414	0.000417131	0.000230067	0		0.00597685	0.00328723	0.000215733
DTU638	117.762	67.2895	87.7051	79.9911	50.2908	5.86716	4.80945	27.4219	7.42733	448.564		0.217365	0.145211	0.185094	0.175368	0.0813734	0.006053	0.00944844	0.0445429	0.00708471		0.182557	0.087598	0.0203587
DTU639	0.373338	1.68638	1.23708	1.38442	1.9297	5.03617	2.29607	13.0287	14.8881	41.86		0.000689109	0.00363921	0.00261075	0.00303511	0.00312237	0.00519569	0.00451076	0.0211633	0.0142013		0.00231302	0.00378439	0.0132918
DTU640	8.06825	1.52544	0.200736	1.50137	1.11663	0.60986	0.335122	2.86974	3.07318	19.3003		0.0148924	0.0032919	0.000423634	0.00329151	0.00180677	0.000629178	0.000658366	0.00466148	0.00293142		0.00620264	0.00190915	0.00275042
DTU641	8.11079	3.02325	5.58811	2.75102	3.36261	4.41934	2.02624	2.96884	3.06993	35.3201		0.0149709	0.00652419	0.0117932	0.00603115	0.0054409	0.00455932	0.00398066	0.00482244	0.00292831		0.0110961	0.00534379	0.00391047
DTU642	2.68263	1.00102	1.47626	1.02703	0.648384	0.774608	0.273963	1.67986	0.143303	9.70704		0.0049516	0.0021602	0.00311551	0.00225159	0.00104912	0.000799143	0.000538216	0.00272869	0.000136692		0.0034091	0.00136662	0.00113453
DTU643	8.54848	5.77628	1.7358	6.05269	12.2418	4.94389	2.86362	0.307551	0.361288	42.8314		0.0157788	0.0124652	0.00366325	0.0132695	0.0198079	0.00510049	0.00562575	0.000499573	0.000344622		0.0106358	0.012726	0.00215665
DTU644	2.65928	1.76207	2.35519	2.17009	1.60368	1.14669	0.859095	4.1501	1.66081	18.367		0.0049085	0.00380256	0.00497041	0.00475758	0.00259485	0.00118301	0.00168774	0.00674124	0.0015842		0.00456049	0.00284515	0.00333773
DTU645	78.9692	109.849	83.3507	90.1563	97.0141	85.124	39.1796	46.4455	63.9904	694.079		0.145762	0.237055	0.175904	0.197653	0.156974	0.0878203	0.0769705	0.075444	0.0610386		0.18624	0.147483	0.0711511
DTU646	2.75509	2.00845	1.88026	2.10271	2.44409	2.38671	1.38604	2.47936	1.96475	19.4075		0.00508535	0.00433424	0.00396812	0.00460984	0.00395468	0.00246231	0.00272294	0.00402737	0.00187411		0.00446257	0.00367561	0.00287481
Sum	541.77	463.391	473.842	456.134	618.025	969.298	509.021	615.629	1048.36
