# Supplementary material for: Metabolic dependencies govern microbial syntrophies during methanogenesis in an anaerobic digestion ecosystem
Source: Microbiome. 2020 Feb 15;8:22. doi: 10.1186/s40168-019-0780-9 (PMC7024554; doi:10.1186/s40168-019-0780-9)
Supplement: Supplementary file 7 — Additional file 6. The correspondence among methane yield, expression of mrcA gene, overall archaeal relative abundance and activity. [file 40168_2019_780_MOESM6_ESM.xlsx]

## Sheet: all_microbes_9condition
Corespondance among methane production rate, expression of MrcA, overall Archaeal relative activity and abundance
		methane rate	expression of MrcA	overall Archaeal relative activity	overall Archaeal relative abundance
		ml CH4/Lr/d	(rpkm)	(%)	(%)
before hydrogen	R1	303.547	303.12	0.027045	0.149627
	R2	295	1087.18	0.0558454	0.226157
	R3	301	1554.51	0.11542	0.18515
long after hydrogen	R1	414	9068.74	0.304862	0.220941
	R2	421	5053.74	0.265371	0.428813
	R3	393	3368.67	0.163303	0.315155
