# Supplementary material for: Metabolic dependencies govern microbial syntrophies during methanogenesis in an anaerobic digestion ecosystem
Source: Microbiome. 2020 Feb 15;8:22. doi: 10.1186/s40168-019-0780-9 (PMC7024554; doi:10.1186/s40168-019-0780-9)
Supplement: Supplementary file 8 — Additional file 7. The expression level of acetate kinase, acyl-CoA synthetase and formyltetrahydrofolate synthetase genes. [file 40168_2019_780_MOESM7_ESM.xlsx]

## Sheet: Supplementary Table 6
acetate kinase	KO:K00925
		expression level (rpkm)										contribution (%)										Average contribution (%)
MAG	gene ID	Point 1-1	Point 1-2	Point 1-3	Point2-1	Point 2-2	Point 2-3	Point 3-1	Point 3-2	Point 3-3		Point 1-1	Point 1-2	Point 1-3	Point2-1	Point 2-2	Point 2-3	Point 3-1	Point 3-2	Point 3-3		Point 1	Point 2	Point 3
DTU568	Ga0214976_10050108	0.989169	0.80407	0.608517	1.13762	0	0	0	0	0		0.0022242	0.0015394	0.000618561	0.0019471	0	0	0	0	0		0.00146072	0.000649033	0
DTU570	Ga0214976_100124519	7.56461	10.9614	11.3507	11.2445	14.8901	39.8896	26.6242	8.06332	3.85567		0.0170094	0.0209857	0.0115381	0.0192456	0.0473599	0.152316	0.159644	0.0245286	0.0145361		0.0165111	0.0729739	0.0662362
DTU581	Ga0214976_100312412	2.15053	2.35615	1.5099	2.15557	1.25557	0.193612	0	0.222863	0.793743		0.00483558	0.00451088	0.00153482	0.00368936	0.00399352	0.000739297	0	0.000677948	0.00299245		0.00362709	0.00280739	0.00122347
DTU583	Ga0214976_100087916	0	1.88665	0	2.30297	1.43847	9.88928	7.54983	3.1916	15.914		0	0.00361203	0	0.00394165	0.00457526	0.0377617	0.0452703	0.00970882	0.0599963		0.00120401	0.0154262	0.0383251
DTU585	Ga0214976_100002746	1.02087	0.339479	0.839261	0.305649	0.996994	0.576519	1.17736	0	0.262615		0.00229548	0.000649938	0.000853113	0.000523134	0.00317107	0.00220141	0.00705969	0	0.000990069		0.00126618	0.0019652	0.00268325
DTU585	Ga0214976_100011947	2.08302	2.00109	1.28435	0.831545	0.762864	0.392117	0	0.677038	0.535849		0.00468379	0.00383112	0.00130554	0.00142323	0.00242639	0.00149728	0	0.00205955	0.00202018		0.00327349	0.0017823	0.00135991
DTU586	Ga0214976_1000048138	0	0.303262	0.240983	0.358367	0.25049	10.0428	10.2546	6.66925	19.2663		0	0.000580599	0.00024496	0.000613362	0.000796715	0.0383477	0.0614887	0.0202878	0.0726349		0.000275187	0.0132526	0.0514705
DTU591	Ga0214976_1000004309	0.0932684	0.0379077	0	0.0511952	0	7.62863	3.15527	2.22308	23.885		0.000209719	7.25749e-05	0	8.76232e-05	0	0.0291295	0.0189196	0.0067626	0.0900474		9.4098e-05	0.00973905	0.0385765
DTU593	Ga0214976_100046622	101.095	202.25	639.943	257.324	56.5343	45.1787	28.2712	149.66	32.723		0.227319	0.387211	0.650505	0.440422	0.179815	0.172512	0.16952	0.455266	0.123367		0.421678	0.26425	0.249384
DTU594	Ga0214976_100016934	3.21635	3.39883	1.42462	2.21944	2.71483	6.27949	3.10883	3.28554	7.5411		0.00723214	0.00650712	0.00144813	0.00379868	0.00863488	0.0239779	0.0186411	0.00999461	0.0284303		0.00506246	0.0121371	0.019022
DTU599	Ga0214976_10024523	9.44324	8.96182	17.6683	9.34546	10.2446	0.577951	0	1.33054	0.789801		0.0212336	0.0171575	0.0179599	0.0159952	0.0325842	0.00220688	0	0.00404748	0.00297758		0.0187837	0.0169288	0.00234169
DTU604	Ga0214976_10064112	1.7341	2.24775	1.39259	3.6016	0	0	0	0	0.928351		0.00389922	0.00430335	0.00141557	0.00616432	0	0	0	0	0.00349992		0.00320605	0.00205477	0.00116664
DTU605	Ga0214976_100048550	1.55441	1.7613	2.73833	2.37867	3.54213	0.585218	0.796751	3.14362	3.19893		0.00349517	0.00337203	0.00278352	0.00407121	0.0112662	0.00223462	0.00477747	0.00956288	0.0120601		0.00321691	0.00585734	0.00880015
DTU612	Ga0214976_100048412	3.58192	2.30663	2.40384	3.11515	9.24509	3.46771	2.754	1.77405	0.658167		0.00805414	0.00441608	0.00244352	0.00533174	0.0294052	0.0132413	0.0165135	0.00539665	0.00248132		0.00497124	0.0159927	0.0081305
DTU615	Ga0214976_10152693	4.1936	1.22719	0.541762	1.74942	1.35152	0	0.354673	1.99911	1.78		0.00942954	0.00234948	0.000550704	0.00299423	0.00429869	0	0.00212669	0.0060813	0.00671068		0.00410991	0.00243097	0.00497289
DTU619	Ga0214976_100029153	8.54226	15.464	9.24601	12.3178	11.9049	4.78064	1.9526	9.24488	9.01554		0.0192077	0.029606	0.00939862	0.0210825	0.0378652	0.0182546	0.0117081	0.0281229	0.033989		0.0194041	0.0257341	0.0246067
DTU623	Ga0214976_100030658	0.806843	0.23148	0.674457	0.312619	0.509865	0.491389	0	0.678753	0.537207		0.00181423	0.000443173	0.000685589	0.000535064	0.00162169	0.00187634	0	0.00206476	0.00202529		0.000980997	0.00134437	0.00136335
DTU623	Ga0214976_100039037	0.71192	0.771602	0.735771	0.416826	0.254932	0.687944	0.401404	1.13126	0.537207		0.00160079	0.00147724	0.000747915	0.000713418	0.000810846	0.00262688	0.00240689	0.00344127	0.00202529		0.00127532	0.00138371	0.00262449
DTU625	Ga0214976_10126691	0.420706	0.977087	0.854072	1.12164	0.322823	0.4978	0	0.286504	1.19047		0.000945979	0.00187065	0.000868168	0.00191974	0.00102678	0.00190082	0	0.000871544	0.00448814		0.00122827	0.00161578	0.00178656
DTU626	Ga0214976_100026249	0	0.402941	0.0582166	0.247355	0.242053	1.67963	0.762249	0.429641	2.93288		0	0.000771436	5.91775e-05	0.00042336	0.000769881	0.00641356	0.00457059	0.00130697	0.0110571		0.000276871	0.0025356	0.00564489
DTU626	Ga0214976_10051444	0.373246	0.438247	0.375035	0.409751	0	1.374	1.40299	0.395397	1.87765		0.000839264	0.00083903	0.000381225	0.000701309	0	0.00524655	0.00841259	0.00120279	0.00707881		0.000686506	0.00198262	0.00556473
DTU628	Ga0214976_100163720	2.54669	4.54752	1.88771	4.72072	6.72749	8.55849	8.8273	6.36865	3.66227		0.00572638	0.00870629	0.00191887	0.00807975	0.0213977	0.0326801	0.0529302	0.0193734	0.0138069		0.00545051	0.0207192	0.0287035
DTU629	Ga0214976_10038109	1.11368	0.754398	0.479578	0.764124	0.249248	0.576519	0	0	0.393922		0.00250416	0.00144431	0.000487493	0.00130784	0.000792767	0.00220141	0	0	0.0014851		0.00147865	0.001434	0.000495035
DTU630	Ga0214976_1000086109	1.22161	2.55893	3.94544	2.26954	1.76662	3.69708	1.19213	4.7036	6.64771		0.00274687	0.00489911	0.00401056	0.00388443	0.00561897	0.0141171	0.00714824	0.0143083	0.0250622		0.00388551	0.0078735	0.0155062
DTU630	Ga0214976_100036466	1.8747	4.4574	6.90238	3.6016	3.77614	7.66681	1.98191	7.37288	15.2515		0.00421537	0.00853376	0.00701631	0.00616432	0.0120105	0.0292753	0.0118839	0.0224283	0.0574988		0.00658848	0.0158167	0.0306036
DTU631	Ga0214976_10028072	4.39456	3.76223	5.73763	5.1323	0	0	0	0.891452	2.11665		0.0098814	0.00720285	0.00583233	0.00878419	0	0	0	0.00271179	0.00797986		0.00763886	0.00292806	0.00356388
DTU632	Ga0214976_100032234	3.5998	2.31814	0.845545	2.0016	3.01338	11.2295	6.32628	14.709	22.4894		0.00809434	0.00443812	0.000859501	0.00342583	0.00958444	0.0428792	0.0379336	0.0447446	0.084786		0.00446399	0.0186298	0.0558214
DTU636	Ga0214976_10084124	0	0.484359	0	0.805093	0.246199	1.99313	0	1.748	5.44744		0	0.000927313	0	0.00137796	0.000783068	0.00761066	0	0.00531741	0.0205371		0.000309104	0.00325723	0.00861816
DTU638	Ga0214976_10001637	207.242	134.497	199.594	167.869	89.4248	11.3947	9.4658	48.0186	17.8148		0.465996	0.257496	0.202888	0.287316	0.284427	0.0435099	0.0567588	0.146072	0.0671625		0.308793	0.205084	0.0899978
DTU641	Ga0214976_10027335	9.39687	3.80023	7.6703	2.72012	4.77118	6.19558	2.37236	3.12008	2.24894		0.0211294	0.00727561	0.0077969	0.00465562	0.0151754	0.0236575	0.0142251	0.00949127	0.0084786		0.0120673	0.0144962	0.0107317
DTU643	Ga0214976_100034023	0.610807	0.343737	0	0.618966	2.27137	0.389167	0.794753	0	0		0.00137343	0.000658089	0	0.00105939	0.00722439	0.00148601	0.00476549	0	0		0.000677174	0.0032566	0.0015885
DTU645	Ga0214976_10030251	63.1534	105.673	62.8106	80.8158	85.6951	75.9727	47.2459	47.3927	60.9528		0.142004	0.202313	0.0638473	0.13832	0.272564	0.290098	0.283296	0.144168	0.229795		0.136055	0.233661	0.219086
	sum	444.73	522.326	983.763	584.266	314.403	261.887	166.772	328.732	265.249
acyl-CoA synthetase (AMP-forming)/AMP-acid ligase II	COG0318
		expression level (rpkm)										contribution (%)										Average contribution (%)
MAG	gene ID	Point 1-1	Point 1-2	Point 1-3	Point2-1	Point 2-2	Point 2-3	Point 3-1	Point 3-2	Point 3-3		Point 1-1	Point 1-2	Point 1-3	Point2-1	Point 2-2	Point 2-3	Point 3-1	Point 3-2	Point 3-3		Point 1	Point 2	Point 3
DTU570	Ga0214976_100142910	13.5825	30.3353	18.4501	32.1608	26.4646	67.2797	41.1068	17.4567	32.6882		0.317747	0.529657	0.235879	0.529892	0.421612	0.598509	0.645446	0.433969	0.544821		0.361094	0.516671	0.541412
DTU570	Ga0214976_100154220	2.08987	2.83133	3.89979	2.29427	6.23636	14.4249	11.7834	1.10695	5.91372		0.0488901	0.0494353	0.0498577	0.0378011	0.0993524	0.128322	0.185019	0.0275184	0.0985653		0.0493944	0.0884917	0.103701
DTU570	Ga0214976_100154221	1.08066	1.67702	1.39608	0.862801	1.58308	4.88227	0	0.936648	0.277995		0.0252808	0.0292809	0.0178485	0.0142158	0.0252202	0.0434319	0	0.0232848	0.00463341		0.0241367	0.0276226	0.00930606
DTU581	Ga0214976_10033738	1.06415	1.28358	2.30605	1.20592	0.553158	0.142163	0	0.490925	0.485685		0.0248947	0.0224115	0.0294821	0.0198691	0.00881244	0.00126466	0	0.0122042	0.00809502		0.0255961	0.00998207	0.00676642
DTU583	Ga0214976_1000008167	0	1.43194	0	0.966932	0.756965	12.0373	5.9594	2.35131	11.4649		0	0.0250018	0	0.0159315	0.0120593	0.107082	0.0935726	0.0584528	0.191088		0.00833392	0.0450243	0.114371
DTU585	Ga0214976_10078161	1.87682	1.39742	2.30237	1.4717	1.44016	0.620504	0.133388	0.375921	0.93721		0.0439061	0.024399	0.0294352	0.0242482	0.0229433	0.0055199	0.00209442	0.00934528	0.0156207		0.0325801	0.0175705	0.00902013
DTU590	Ga0214976_100026458	0.762968	0.431441	0.728532	0.145668	0.356363	0.06869	0	0.158135	0		0.0178488	0.007533	0.00931407	0.00240007	0.00567728	0.000611055	0	0.00393119	0		0.0115653	0.00289613	0.0013104
DTU593	Ga0214976_100059343	3.26892	3.35315	11.4625	5.04117	3.34449	1.28932	0.658258	2.22616	0.22024		0.0764726	0.0585464	0.146545	0.08306	0.0532815	0.0114696	0.0103358	0.0553416	0.00367079		0.0938547	0.0492703	0.0231161
DTU593	Ga0214976_10148273	3.27863	2.04532	9.75172	4.18523	8.19104	2.21038	0	3.63475	0.215757		0.0766999	0.0357115	0.124673	0.0689572	0.130493	0.0196632	0	0.0903588	0.00359608		0.0790281	0.0730377	0.0313183
DTU594	Ga0214976_10004906	8.51186	5.00701	3.96587	5.53658	4.8183	6.39799	4.04622	4.37125	5.75358		0.199125	0.0874228	0.0507025	0.0912226	0.0767611	0.0569155	0.0635325	0.108668	0.0958963		0.112417	0.0749664	0.0893655
DTU631	Ga0214976_100143915	1.75715	1.31631	4.31749	1.47512	0	0.0713432	0	0.492731	0.877449		0.0411065	0.0229829	0.0551978	0.0243045	0	0.000634658	0	0.0122491	0.0146246		0.0397624	0.00831307	0.00895792
NA	Ga0214976_10189871	0.416511	0.648927	0.538081	0.990702	1.11862	0.071872	0	0.827305	0.98217		0.0097438	0.0113303	0.00687921	0.0163231	0.0178208	0.000639362	0	0.0205665	0.01637		0.00931778	0.0115944	0.0123122
NA	Ga0214976_10391351	5.0562	5.51475	19.0999	4.35626	7.90697	2.91565	0	5.79698	0.181108		0.118284	0.0962881	0.244186	0.0717751	0.125967	0.0259371	0	0.144111	0.00301858		0.15292	0.0745598	0.0490432
	sum	42.7462	57.2735	78.2185	60.6931	62.7701	112.412	63.6874	40.2258	59.998
acyl-CoA synthetase (NDP forming)	COG1042
		expression level (rpkm)										contribution (%)										Average contribution (%)
MAG	gene ID	Point 1-1	Point 1-2	Point 1-3	Point2-1	Point 2-2	Point 2-3	Point 3-1	Point 3-2	Point 3-3		Point 1-1	Point 1-2	Point 1-3	Point2-1	Point 2-2	Point 2-3	Point 3-1	Point 3-2	Point 3-3		Point 1	Point 2	Point 3
DTU576	Ga0214976_10001064	0.0267337	0.0217311	0	0.0586967	0.143597	6.42143	3.6176	3.31347	9.45607		0.000228108	0.000276204	0	0.000621812	0.000862729	0.0394568	0.0517448	0.0269359	0.0981677		0.000168104	0.0136471	0.0589495
DTU582	Ga0214976_10011261	36.8604	24.3939	30.081	28.3766	17.6092	1.47953	1.42188	9.21656	1.66506		0.314516	0.310048	0.288479	0.300612	0.105796	0.00909105	0.020338	0.0749234	0.0172857		0.304347	0.1385	0.0375157
DTU582	Ga0214976_100377911	11.2641	9.0196	7.60169	7.93622	4.28942	0.435156	1.77735	2.60468	0.237866		0.096112	0.11464	0.0729007	0.0840735	0.0257709	0.00267384	0.0254225	0.021174	0.00246939		0.0945508	0.0375061	0.0163553
DTU586	Ga0214976_100018086	0	0.282505	0.20722	0.205438	0.574386	23.9143	18.7663	16.3125	32.6045		0	0.00359065	0.00198726	0.00217634	0.00345092	0.146942	0.268426	0.132608	0.338482		0.0018593	0.0508566	0.246505
DTU593	Ga0214976_100046642	2.79532	3.17446	6.69138	4.33231	7.06575	1.1917	0.695336	2.35156	0.348968		0.0238514	0.0403476	0.0641708	0.0458949	0.0424511	0.00732244	0.00994583	0.0191163	0.0036228		0.0427899	0.0318895	0.010895
DTU608	Ga0214976_100029011	0.428964	0.958906	1.38542	0.912403	36.0019	50.7968	15.4188	28.5007	24.3527		0.00366018	0.0121878	0.0132863	0.00966568	0.2163	0.312123	0.220545	0.231688	0.252816		0.00971141	0.179363	0.235017
DTU608	Ga0214976_100123919	2.862	3.48966	2.16864	2.87002	78.0467	74.3638	25.6018	49.0635	16.8202		0.0244203	0.0443539	0.0207974	0.0304039	0.468905	0.456932	0.366198	0.398847	0.174618		0.0298572	0.318747	0.313221
DTU625	Ga0214976_10084213	0.713326	2.15831	2.76459	3.08886	1.91577	1.96944	1.00549	0.566745	5.94337		0.00608654	0.0274322	0.0265126	0.0327223	0.0115099	0.0121013	0.0143822	0.00460719	0.0617008		0.0200105	0.0187778	0.0268967
DTU625	Ga0214976_10120735	0.287439	0.560763	0.705538	0.946653	0.154394	0.238078	0.729302	0.685119	0.48802		0.0024526	0.00712733	0.00676616	0.0100285	0.000927599	0.00146288	0.0104317	0.00556947	0.00506636		0.0054487	0.00413966	0.0070225
NA	Ga0214976_10198181	61.9591	34.618	52.6691	45.669	20.6434	1.93576	0.878488	10.3984	4.40887		0.528673	0.439996	0.5051	0.483801	0.124026	0.0118944	0.0125656	0.0845304	0.0457705		0.491257	0.206574	0.0476221
	sum	117.197	78.6778	104.275	94.3962	166.445	162.746	69.9123	123.013	96.3257
formyltetrahydrofolate synthetase gene	EC 6.3.4.3
		expression level (rpkm)										contribution (%)										Average contribution (%)
MAG	gene ID	Point 1-1	Point 1-2	Point 1-3	Point2-1	Point 2-2	Point 2-3	Point 3-1	Point 3-2	Point 3-3		Point 1-1	Point 1-2	Point 1-3	Point2-1	Point 2-2	Point 2-3	Point 3-1	Point 3-2	Point 3-3		Point 1	Point 2	Point 3
DTU570	Ga0214976_100121416	9.85746	9.86619	8.53307	10.3431	16.3887	26.5908	31.1926	13.1064	11.9545		0.0315989	0.0272037	0.0263545	0.0317787	0.0511988	0.063977	0.135626	0.0511433	0.0201118		0.0283857	0.0489848	0.0689605
DTU573	Ga0214976_100089025	0.0334689	0.598531	1.38361	0.440907	0.719094	0.76234	0	2.23367	1.42061		0.000107287	0.00165031	0.00427329	0.00135467	0.00224648	0.00183418	0	0.00871618	0.00238998		0.00201029	0.00181178	0.00370205
DTU574	Ga0214976_100036653	4.26415	6.28755	3.80062	6.27789	4.79393	0	0	0	0		0.0136691	0.0173364	0.0117383	0.0192886	0.0149764	0	0	0	0		0.0142479	0.0114217	0
DTU578	Ga0214976_100035250	0	0	0	0	0	4.86837	1.96042	0.473568	22.3012		0	0	0	0	0	0.0117132	0.00852397	0.00184794	0.0375188		0	0.0039044	0.0159636
DTU579	Ga0214976_10082671	0	0	0	0	0	2.88498	0.357071	0.201263	6.21239		0	0	0	0	0	0.0069412	0.00155256	0.000785363	0.0104515		0	0.00231373	0.00426314
DTU580	Ga0214976_100046726	12.8255	16.928	23.7859	14.9871	15.2695	3.35393	2.79566	7.72129	6.45407		0.0411133	0.046675	0.0734631	0.0460474	0.0477026	0.00806949	0.0121556	0.0301298	0.0108581		0.0537505	0.0339398	0.0177145
DTU581	Ga0214976_10010894	0.974078	0.546071	0.824463	0.589984	0.360837	0.278209	0	0	0		0.00312249	0.00150566	0.00254636	0.00181271	0.00112727	0.000669365	0	0	0		0.00239151	0.00120311	0
DTU584	Ga0214976_100032158	0	0	0	0	0	1.14741	0.551348	4.03997	6.54869		0	0	0	0	0	0.00276065	0.00239728	0.0157647	0.0110173		0	0.000920215	0.00972641
DTU585	Ga0214976_100001070	1.26849	0.438228	0.819369	0.139256	0.681354	0.0656664	0.268207	0.151175	0.0897366		0.00406626	0.00120831	0.00253063	0.000427859	0.00212858	0.000157992	0.00116617	0.000589909	0.00015097		0.00260174	0.000904809	0.000635683
DTU586	Ga0214976_1000048173	0.0674196	1.09607	0.870979	1.51728	0.362135	115.663	68.139	53.0299	146.517		0.000216119	0.00302216	0.00269003	0.00466178	0.00113132	0.278282	0.29627	0.206932	0.246496		0.0019761	0.0946919	0.249899
DTU588	Ga0214976_1000012229	0.0583836	0.166105	0	0.192281	0.784	1.20894	0.987558	0.417477	3.05636		0.000187154	0.000457995	0	0.000590778	0.00244924	0.0029087	0.00429393	0.00162907	0.00514191		0.000215049	0.00198291	0.0036883
DTU590	Ga0214976_100049626	0.758987	0.498314	1.2445	0.256375	0.6272	0	0	0.278318	0		0.002433	0.00137398	0.00384367	0.000787704	0.0019594	0	0	0.00108605	0		0.00255022	0.0009157	0.000362015
DTU591	Ga0214976_1000004274	0.0674196	0	0.130647	0.148027	0	33.2958	19.3868	9.4811	86.5177		0.000216119	0	0.000403505	0.000454808	0	0.0801091	0.0842945	0.0369969	0.145554		0.000206541	0.0268546	0.0889486
DTU599	Ga0214976_100009236	25.4433	33.1131	26.9128	30.5538	16.3927	0.54952	0.841668	5.21847	0.844817		0.0815608	0.0913015	0.0831207	0.0938756	0.0512115	0.00132213	0.0036596	0.0203633	0.00142129		0.0853276	0.0488031	0.00848141
DTU600	Ga0214976_10102892	0.382491	0.544104	0.0823552	0.279933	0.171208	0	0	0.911678	0.270584		0.00122611	0.00150024	0.000254355	0.000860086	0.00053486	0	0	0.00355752	0.000455222		0.000993566	0.000464982	0.00133758
DTU605	Ga0214976_10016882	1.43916	1.06103	1.68627	1.06553	1.25842	0.346518	0.849188	2.23367	2.27297		0.00461336	0.00292555	0.00520807	0.00327379	0.00393134	0.000833716	0.00369229	0.00871618	0.00382397		0.00424899	0.00267962	0.00541081
DTU612	Ga0214976_100093424	5.46811	6.70925	6.44213	7.3243	11.0835	14.3849	6.68974	2.13125	1.16778		0.0175285	0.0184992	0.0198966	0.0225037	0.0346252	0.0346097	0.0290872	0.00831649	0.00196464		0.0186414	0.0305795	0.0131228
DTU615	Ga0214976_100282316	11.3985	7.34495	5.11473	8.93807	2.5725	0.396685	0	7.61027	5.33056		0.0365388	0.0202519	0.0157969	0.027462	0.00803658	0.000954416	0	0.0296965	0.00896795		0.0241959	0.012151	0.0128882
DTU617	Ga0214976_100022022	0.502033	0.108824	0.475615	0.220454	0	0	0	0.159548	0		0.00160931	0.000300056	0.00146894	0.000677337	0	0	0	0.000622584	0		0.0011261	0.000225779	0.000207528
DTU618	Ga0214976_10000643	9.35449	25.4926	13.3455	16.5123	30.5455	9.68512	4.26882	13.6347	11.4261		0.0299866	0.0702898	0.0412178	0.0507335	0.0954252	0.0233022	0.018561	0.0532048	0.0192229		0.0471647	0.056487	0.0303296
DTU623	Ga0214976_1000021208	0.301759	0.599603	0.0433151	0.331272	0.360191	0.416566	0	0.639335	0.189753		0.000967315	0.00165326	0.000133779	0.00101782	0.00112525	0.00100225	0	0.00249479	0.000319235		0.000918119	0.00104844	0.000938009
DTU626	Ga0214976_10011876	0.809035	1.01387	0.82743	0.777142	0.181068	3.35052	0.855301	1.44627	5.91411		0.00259343	0.0027955	0.00255553	0.00238774	0.000565662	0.00806129	0.00371887	0.00564359	0.0099497		0.00264815	0.00367157	0.00643739
DTU630	Ga0214976_100008680	3.08465	8.09464	10.6988	7.25118	5.58296	20.4117	10.7756	13.7457	25.8064		0.00988811	0.022319	0.0330435	0.022279	0.0174414	0.0491103	0.0468528	0.0536381	0.0434159		0.0217502	0.0296102	0.0479689
DTU631	Ga0214976_100071822	15.8642	8.43385	19.4137	9.99389	0	0	0	3.9887	5.58772		0.0508542	0.0232543	0.0599596	0.0307059	0	0	0	0.0155646	0.00940059		0.0446894	0.0102353	0.00832173
DTU632	Ga0214976_10059858	7.64523	4.5822	3.04949	4.29318	5.488	34.7259	20.8579	31.9106	148.645		0.0245075	0.0126343	0.00941839	0.0131907	0.0171447	0.0835498	0.0906908	0.124521	0.250075		0.0155201	0.0379617	0.155096
DTU638	Ga0214976_100016343	109.591	77.7389	106.651	91.7397	41.4645	4.53716	2.851	22.0154	5.53255		0.351302	0.214347	0.329394	0.281867	0.129537	0.0109163	0.0123962	0.085908	0.00930778		0.298348	0.140773	0.0358707
DTU639	Ga0214976_100006286	0	0.760408	0.302124	0.586827	1.25617	0.96852	0.282558	3.82233	3.59245		0	0.00209665	0.000933114	0.00180301	0.00392432	0.00233024	0.00122857	0.0149154	0.00604382		0.00100992	0.00268586	0.00739592
DTU641	Ga0214976_100017618	4.25509	1.67452	3.53383	1.89075	2.72091	2.23771	2.85614	1.1269	1.81566		0.0136401	0.0046171	0.0109143	0.00580926	0.00850023	0.00538388	0.0124186	0.00439737	0.0030546		0.00972381	0.00656446	0.00662352
DTU643	Ga0214976_100011122	2.0563	0.630242	0.522587	0.629115	3.98349	1.53566	2.5659	0	0.476944		0.00659164	0.00173774	0.00161402	0.00193294	0.0124446	0.00369476	0.0111566	0	0.000802395		0.00331447	0.00602409	0.00398634
DTU644	Ga0214976_100064411	0.331139	0.565265	0.299454	0.399878	0.889334	0.205706	0	0	0.187405		0.00106149	0.00155858	0.000924866	0.00122861	0.00277831	0.000494924	0	0	0.000315284		0.00118165	0.00150062	0.000105095
DTU645	Ga0214976_10040171	83.8539	147.786	82.9856	107.792	156.161	131.759	50.6567	54.5387	84.2675		0.268801	0.407485	0.256302	0.331187	0.487854	0.317011	0.220257	0.212819	0.141769		0.310863	0.378684	0.191615
	sum	311.955	362.679	323.78	325.471	320.099	415.631	229.989	256.268	594.401
