# Supplementary material for: Metabolic dependencies govern microbial syntrophies during methanogenesis in an anaerobic digestion ecosystem
Source: Microbiome. 2020 Feb 15;8:22. doi: 10.1186/s40168-019-0780-9 (PMC7024554; doi:10.1186/s40168-019-0780-9)
Supplement: Supplementary file 9 — Additional file 8. Genes used for methanogenic pathway reconstructions in five archaeal MAGs and their regulation towards external hydrogen. [file 40168_2019_780_MOESM8_ESM.xlsx]

## Sheet: Sheet1
	Average expression level of the genes (RPKM)
	subunit used for evaluation	DTU593-Piont 1	DTU593-Piont 2	DTU593-Piont 3	DTU608-Piont 1	DTU608-Piont 2	DTU608-Piont 3	DTU592-Piont 1	DTU592-Piont 2	DTU592-Piont 3	DTU624-Piont 1	DTU624-Piont 2	DTU624-Piont 3	DTU639-Piont 1	DTU639-Piont 2	DTU639-Piont 3
ack	acetate kinase	314.429	7.60577	22.3631	na	na	na	na	na	na	na	na	na	na	na	na
pta	phosphate acetyltransferase	247.434	5.93968	16.5863	na	na	na	na	na	na	na	na	na	na	na	na
cdh	acetyl-CoA decarbonylase (alpha)	440.702	10.3535	31.1756	na	na	na	0	0.0154434	0.318119	0	0.00407442	1.67582	0.418166	0.0957525	1.52089
coo	carbon-monoxide dehydrogenase catalytic subunit	21.015	0.48765	1.70469	0.846096	2.55093	11.2794	0	0.0102956	0.212079	0	0.00407442	1.67582	na	na	na
mta	[methyl-Co(III) methanol-specific corrinoid protein]:coenzyme M methyltransferase	100.337	2.82197	6.83692	na	na	na	na	na	na	na	na	na	13.5305	3.50969	37.8589
mtb	[methyl-Co(III) methylamine-specific corrinoid protein]:coenzyme M methyltransferase	34.8332	1.54285	1.49065	na	na	na	na	na	na	na	na	na	0.184278	0.0596159	5.12383
fwd	formylmethanofuran dehydrogenase subunit E	39.5146	1.40215	8.74364	21.9629	44.6165	124.723	0.0895092	1.12922	46.3941	0.100327	0.0736714	13.9356	na	na	na
ftr	formylmethanofuran--tetrahydromethanopterin N-formyltransferase	11.4292	0.412673	0.830048	19.8521	102.733	107.144	0	0.0636641	2.07606	0.017342	0	7.73683	na	na	na
mch	methenyltetrahydromethanopterin cyclohydrolase	5.49155	0.164041	0.753471	14.8534	35.5053	65.1668	0.0294512	0.0914136	4.23827	0.01	0.000635515	0.0031848	na	na	na
mtd	alkanesulfonate monooxygenase SsuD/methylene tetrahydromethanopterin reductase-like flavin-dependent oxidoreductase (luciferase family)	35.9114	1.20281	1.93371	179.747	660.894	824.332	0.0157785	0.622674	3.88837	0	0.160695	50.2681	na	na	na
mer	F420-dependent methylenetetrahydromethanopterin dehydrogenase	45.9879	1.56625	2.30292	170.805	619.43	831.024	0	0.37534	2.88417	0.0183449	0.0204652	24.1257	na	na	na
mtr	tetrahydromethanopterin S-methyltransferase subunit A	149.206	4.27142	11.7249	53.9662	381.649	409.99	0.0425315	0.348438	13.8136	0.021177	0.0369642	25.4443	na	na	na
mcr	methyl-coenzyme M reductase alpha subunit	809.901	11.6143	120.734	142.9	1131.68	962.63	0.167549	1.03446	62.9077	0.294192	0.190463	134.648	28.3411	7.68481	59.0164
hdr	heterodisulfide reductase subunit A	55.1384	2.04088	3.74764	33.0868	150.043	169.882	0	0.316299	3.16886	0.0154112	0.0347366	16.858	8.45524	0.88073	14.1518
hdr	heterodisulfide reductase subunit D	107.892	3.343	6.99221	na	na	na	na	na	na	na	na	na	na	na	na
Vho	hydrogenase large subunit	7.99829	0.26497	0.559355	na	na	na	na	na	na	na	na	na	na	na	na
fpo	NADH:ubiquinone oxidoreductase subunit 3 (subunit A)	4.92786	0.120425	0.757948	na	na	na	na	na	na	na	na	na	na	na	na
frh	coenzyme F420 hydrogenase subunit alpha	35.0428	1.05434	2.27334	154.948	767.123	557.983	0.0250226	0.45623	7.6304	0.037534	0.0509865	33.6029	3.00186	0.239782	11.9818
mvh	F420-non-reducing hydrogenase large subunit	na	na	na	10.4653	10.7642	49.5391	0	0.20821	4.05496	0.080694	0.0619336	30.9887	10.1447	0.866652	8.61638
fdh	formate dehydrogenase major subunit	176.133	4.1164	6.75908	10.4653	7.46017	41.8176	0	0.0579724	2.62913	na	na	na	na	na	na
ech	ech hydrogenase	70.1564	1.5224	4.52596	1.79838	8.61757	8.06018	na	na	na	na	na	na	0.198933	0.0446108	2.02134
eha	energy-converting hydrogenase A	na	na	na	2.29932	2.6779	8.86554	0	0.0231573	0.831987	0.01	0.000635515	0.0031848	0.343344	0.0665871	1.47798
ehb	energy-converting hydrogenase B	na	na	na	na	na	na	0	0.00563636	1.16215	0.01	0.000635515	0.0031848	na	na	na
	Gene regulation after hydrogen addition
		DTU593				DTU608				DTU592				DTU624				DTU639
		Fold change		P-value		Fold change		P-value		Fold change		P-value		Fold change		P-value		Fold change		P-value
	subunit used for evaluation	2 Vs 1	3 Vs 1	2 Vs 1	3 Vs 1	2 Vs 1	3 Vs 1	2 Vs 1	3 Vs 1	2 Vs 1	3 Vs 1	2 Vs 1	3 Vs 1	2 Vs 1	3 Vs 1	2 Vs 1	3 Vs 1	2 Vs 1	3 Vs 1	2 Vs 1	3 Vs 1
ack	acetate kinase	-0.675803	-0.422104	0.315982	0.400787	na	na			na	na			na	na			na	na
pta	phosphate acetyltransferase	-0.758173	-0.473313	0.248993	0.365364	na	na			na	na			na	na			na	na
cdh	acetyl-CoA decarbonylase (alpha)	-0.730428	-0.581795	0.292463	0.229978	na	na			8.49564	8.7133	0.119549	0.0381976	1.65074	7.69733	0.347805	0.00288168	-0.395252	-0.116305	0.400985	0.869313
coo	carbon-monoxide dehydrogenase catalytic subunit	-0.647043	-0.298164	0.183314	0.505674	0.380195	0.846415	0.301818	0.0479135	1.09427	7.60477	0.146775	0.0561062	0	6.29222	1	0.0455685	na	na
mta	[methyl-Co(III) methanol-specific corrinoid protein]:coenzyme M methyltransferase	-0.361598	-0.420928	0.555304	0.320983	na	na			na	na			na	na			0.813046	2.2495	0.293034	0.00761266
mtb	[methyl-Co(III) methylamine-specific corrinoid protein]:coenzyme M methyltransferase	-0.0464646	-1.37177	0.946013	0.00447469	na	na			na	na			na	na			0.813046	2.2495	0.293034	0.00761266
fwd	formylmethanofuran dehydrogenase subunit E	-0.166493	0.705051	0.705051	0.000241086	0.043764	0.306653	0.930108	0.60348	7.31307	9.99401	0.0396928	0.0114281	3.37798	9.22593	0.0775911	8.3915e-05	na	na
ftr	formylmethanofuran--tetrahydromethanopterin N-formyltransferase	-0.0927266	-0.470034	0.820577	0.295049	0.226903	0.162358	0.632558	0.752397	7.81627	9.09635	0.134199	0.0339934	1.65074	3.27892	0.347805	0.00576473	na	na
mch	methenyltetrahydromethanopterin cyclohydrolase	-0.445584	0.395289	0.307148	0.410413	-0.124406	-0.309666	0.734279	0.488957	6.4961	7.17744	0.197953	0.0651143	0	6.40952	1	0.0377841	na	na
mtd	alkanesulfonate monooxygenase SsuD/methylene tetrahydromethanopterin reductase-like flavin-dependent oxidoreductase (luciferase family)	-0.175905	-0.947387	0.763533	0.053279	0.550219	0.310523	0.198616	0.668244	9.17195	9.62384	0.0330396	0.0242848	5.68643	11.106	0.00329603	4.92254e-06	na	na
mer	F420-dependent methylenetetrahydromethanopterin dehydrogenase	-0.133925	-0.891631	0.831932	0.0431313	0.464374	0.144282	0.29186	0.789232	11.6133	10.5956	0.0312074	0.018793	0.675373	4.68781	0.67096	0.000398625	na	na
mtr	tetrahydromethanopterin S-methyltransferase subunit A	-0.0617215	-0.438399	0.89021	0.368761	1.4422	1.10112	0.00513286	0.0908337	7.20109	9.61657	0.0816319	0.0213281	1.04402	4.6506	0.506375	0.000421421	na	na
mcr	methyl-coenzyme M reductase alpha subunit	-0.61698	0.0845024	0.359286	0.876547	1.48133	1.01658	0.0072463	0.137952	6.54495	10.2681	0.0598821	0.00980758	0.646857	3.45487	0.619041	0.00417398	0.675526	0.0268372	0.284131	0.968406
hdr	heterodisulfide reductase subunit A	0.111431	-0.444428	0.896711	0.506758	-0.251569	0.247821	0.498317	0.520441	12.7115	11.9627	0.016046	0.00940001	1.6461	6.85723	0.242137	0.0195213	-1.00664	0.863421	0.151283	0.241966
hdr	heterodisulfide reductase subunit D	-0.466452	-0.564638	0.462372	0.220256	na	na			na	na			na	na			na	na
Vho	hydrogenase large subunit	-0.265272	-0.186939	0.583463	0.682522	na	na			na	na			na	na			na	na
fpo	NADH:ubiquinone oxidoreductase subunit 3 (subunit A)	-1.12553	0.878617	0.152013	0.184033	na	na			na	na			na	na			na	na
frh	coenzyme F420 hydrogenase subunit alpha	-0.270937	-0.584876	0.651979	0.176389	0.829129	0.226088	0.0822957	0.737281	8.08698	10.1094	0.0474351	0.0166775	1.53341	4.03148	0.259789	0.000906432	-1.15787	-2.688	0.449662	0.0801503
mvh	F420-non-reducing hydrogenase large subunit	na	na			1.0568	0.138603	0.0133059	0.829969	11.6709	11.7929	0.0301139	0.0102233	0.861874	3.59561	0.509843	0.00200558	-0.42791	-1.49733	0.484638	0.0310088
fdh	formate dehydrogenase major subunit	-0.773735	-1.4824	0.188708	0.00236822	1.15401	0.84114	0.0214055	0.207271	10.0025	11.1769	0.0787591	0.013901	na	na			na	na
ech	ech hydrogenase	na	na			0.752551	-0.0785981	0.0392351	0.853723	na	na			na	na			0.71399	1.39523	0.312637	0.097889
eha	energy-converting hydrogenase A	na	na			-0.169232	0.0185705	0.682275	0.964616	2.01999	7.90801	0.575973	0.0500878	0	4.90787	1	0.220747	-0.0152747	0.537287	0.000442075	0.529297
ehb	energy-converting hydrogenase B	na	na			na	na			1.09427	8.78518	0.701637	0.0373719	2.3966	6.86436	0.199978	0.0178109	na	na
