# Supplementary material for: Metabolic dependencies govern microbial syntrophies during methanogenesis in an anaerobic digestion ecosystem
Source: Microbiome. 2020 Feb 15;8:22. doi: 10.1186/s40168-019-0780-9 (PMC7024554; doi:10.1186/s40168-019-0780-9)
Supplement: Supplementary file 11 — Additional file 10. The expression level of glycine cleavage system H protein, acetyl-CoA decarbonylase/synthase complex and glycine reductase genes. [file 40168_2019_780_MOESM10_ESM.xlsx]

## Sheet: Supplementary Table 7
glycine cleavage system H protein	KO:K02437
		expression level (rpkm)										contribution (%)										Average contribution (%)
MAG	gene ID	Point 1-1	Point 1-2	Point 1-3	Point2-1	Point 2-2	Point 2-3	Point 3-1	Point 3-2	Point 3-3		Point 1-1	Point 1-2	Point 1-3	Point2-1	Point 2-2	Point 2-3	Point 3-1	Point 3-2	Point 3-3		Point 1	Point 2	Point 3
DTU569	Ga0214976_10041823	5.40603	3.81621	5.32984	1.24942	0.764152	5.00793	4.81278	12.2073	6.44104		0.00803751	0.00620112	0.0112135	0.00201621	0.00195093	0.00919575	0.0186636	0.0299855	0.0121307		0.00848405	0.00438763	0.0202599
DTU570	Ga0214976_10017141	15.6992	20.3945	19.7128	24.966	25.219	62.5857	68.2491	18.8846	10.7946		0.023341	0.0331399	0.0414739	0.0402879	0.0643857	0.114922	0.264664	0.0463875	0.02033		0.0326516	0.0731986	0.110461
DTU574	Ga0214976_100009766	2.31133	4.34477	2.05285	4.44043	1.55188	0	0	0	0		0.00343641	0.00706002	0.004319	0.00716557	0.00396204	0	0	0	0		0.00493848	0.0037092	0
DTU580	Ga0214976_100021295	7.68225	8.21062	9.00559	9.05831	3.82076	1.47292	1.2032	2.71272	2.41539		0.0114217	0.0133418	0.018947	0.0146175	0.00975463	0.00270463	0.00466589	0.00666344	0.00454901		0.0145702	0.00902559	0.00529278
DTU583	Ga0214976_1000008102	0	2.62385	0	0.966427	1.57619	8.5068	0	0.699429	19.0982		0	0.00426361	0	0.00155953	0.0040241	0.0156205	0	0.00171805	0.0359685		0.0014212	0.00706804	0.0125622
DTU584	Ga0214976_100026683	0	0	0	0	0	4.48692	1.22175	7.57505	17.1685		0	0	0	0	0	0.00823904	0.00473786	0.0186071	0.0323342		0	0.00274635	0.0185597
DTU585	Ga0214976_100058712	5.28506	2.45491	4.1802	2.72337	3.47608	0.446683	0	1.02834	0.915623		0.00785766	0.00398909	0.00879476	0.00439473	0.00887465	0.000820214	0	0.00252597	0.00172443		0.0068805	0.00469653	0.0014168
DTU586	Ga0214976_1000058125	0	0.578213	0.918938	0.624711	0.764152	43.3039	14.4383	40.0127	99.8362		0	0.000939564	0.00193336	0.0010081	0.00195093	0.0795161	0.0559907	0.0982857	0.188026		0.000957642	0.0274917	0.114101
DTU588	Ga0214976_100006196	0.866749	1.64397	0.559867	2.06163	0	5.68343	2.44351	2.75456	8.17549		0.00128866	0.00267136	0.00117791	0.00332687	0	0.0104361	0.00947572	0.00676622	0.0153973		0.00171264	0.00458766	0.0105464
DTU590	Ga0214976_1000020114	2.437	0.699166	3.88908	0.944238	3.08	0	0	0	0		0.00362325	0.00113611	0.00818227	0.00152373	0.00786343	0	0	0	0		0.00431387	0.00312905	0
DTU591	Ga0214976_100065423	0	0	0.183788	0.780889	0	20.3263	18.0479	16.2763	77.2925		0	0	0.000386673	0.00126013	0	0.0373239	0.0699884	0.0399806	0.145568		0.000128891	0.0128613	0.0851791
DTU594	Ga0214976_10003783	72.0295	32.9206	33.673	24.6146	18.0652	70.5129	4.74077	18.7049	11.8963		0.107091	0.0534942	0.070845	0.0397208	0.0461216	0.129478	0.0183843	0.0459462	0.0224047		0.0771435	0.0717736	0.0289117
DTU594	Ga0214976_10042108	26.3611	12.4389	15.6156	9.45823	13.8142	31.1538	7.61289	20.229	11.644		0.0391929	0.0202125	0.0328539	0.0152628	0.0352685	0.0572057	0.0295222	0.0496899	0.0219296		0.0307531	0.0359123	0.0337139
DTU599	Ga0214976_100011895	1.19846	2.38136	2.06434	2.19278	2.14578	0	0	0.63479	0.753617		0.00178183	0.00386958	0.00434319	0.00353851	0.00547831	0	0	0.00155928	0.00141932		0.00333153	0.00300561	0.000992866
DTU599	Ga0214976_10028767	24.4134	25.5989	30.6061	29.18	3.87969	0.598256	0	0	6.54039		0.0362971	0.0415969	0.0643924	0.047088	0.00990509	0.00109854	0	0	0.0123178		0.0474288	0.0193639	0.00410594
DTU612	Ga0214976_10031074	16.8434	13.2069	14.4422	8.509	24.8197	27.7784	2.52128	7.81617	2.53071		0.0250422	0.0214604	0.0303851	0.0137311	0.0633663	0.0510078	0.00977733	0.0191994	0.00476621		0.0256292	0.0427017	0.0112476
DTU617	Ga0214976_100022034	3.72641	1.21164	3.081	1.47271	1.60127	0	0	0.710561	0		0.00554031	0.00196885	0.00648215	0.00237653	0.00408815	0	0	0.0017454	0		0.00466377	0.00215489	0.000581799
DTU619	Ga0214976_10048754	17.8934	43.9959	31.522	32.6309	11.1204	8.57395	3.75207	38.7723	32.6396		0.0266034	0.071491	0.0663194	0.0526568	0.0283911	0.0157438	0.0145502	0.095239	0.0614715		0.0548046	0.0322639	0.0570869
DTU621	Ga0214976_100033364	1.12953	1.95111	1.27682	1.55001	0	5.26255	1.19413	7.40376	6.39249		0.00167935	0.00317044	0.00268631	0.00250126	0	0.00966328	0.00463072	0.0181863	0.0120393		0.00251203	0.00405485	0.0116188
DTU626	Ga0214976_10050625	0.145581	0.710033	0.188073	0.799096	2.34591	5.1247	0	0.693993	4.11951		0.000216445	0.00115377	0.000395688	0.00128951	0.00598924	0.00941015	0	0.0017047	0.00775846		0.000588633	0.00556297	0.00315439
DTU628	Ga0214976_100012842	4.40164	7.51375	4.5491	11.436	6.30475	49.8255	14.8907	9.09258	11.2098		0.00654422	0.0122094	0.0095709	0.0184545	0.0160964	0.0914914	0.057745	0.0223347	0.0211119		0.00944152	0.0420141	0.0337305
DTU632	Ga0214976_10019462	12.3246	3.22018	2.08501	6.1207	9.45712	19.1403	11.168	21.6823	35.7053		0.0183238	0.00523261	0.00438666	0.00987704	0.0241446	0.0351461	0.0433087	0.0532597	0.0672454		0.00931436	0.0230559	0.0546046
DTU638	Ga0214976_10122662	209.555	125.357	114.5	156.022	76.4152	10.8996	8.42237	56.289	10.0641		0.311559	0.203698	0.240897	0.251774	0.195093	0.0200143	0.0326612	0.138266	0.0189542		0.252051	0.155627	0.0632939
DTU639	Ga0214976_100052517	0.143353	0.932221	2.22233	1.41636	3.08	2.96839	0	8.88382	9.32986		0.000213132	0.00151481	0.00467558	0.00228559	0.00786343	0.00545066	0	0.0218219	0.0175713		0.00213451	0.00519989	0.0131311
DTU640	Ga0214976_10074525	6.98788	3.07681	0.376146	1.27855	5.47378	1.50726	0	2.77597	3.29561		0.0103894	0.00499965	0.000791376	0.00206322	0.0139749	0.00276769	0	0.0068188	0.00620677		0.00539346	0.0062686	0.00434186
DTU641	Ga0214976_100093713	22.9594	10.5714	10.1635	4.93522	5.1744	5.65181	0	8.41913	4.54324		0.0341353	0.0171779	0.021383	0.00796402	0.0132106	0.0103781	0	0.0206805	0.00855648		0.0242321	0.0105175	0.00974565
DTU643	Ga0214976_100256213	2.64098	1.66972	1.13728	4.18785	11.8214	8.5068	2.48179	0	0		0.00392653	0.00271321	0.00239273	0.00675798	0.0301808	0.0156205	0.00962416	0	0		0.00301082	0.0175197	0.00320805
DTU645	Ga0214976_100063621	198.245	260.018	142.689	240.052	149.719	135.188	79.4205	91.6623	106.29		0.294744	0.422515	0.300205	0.387374	0.382242	0.248238	0.307986	0.225156	0.200181		0.339155	0.339285	0.244441
NA	Ga0214976_100000121	9.89133	18.4114	16.4823	27.855	4.62	2.67155	2.42481	4.10022	4.46211		0.0147061	0.0299175	0.0346772	0.04495	0.0117951	0.00490559	0.0094032	0.0100717	0.00840368		0.0264336	0.0205502	0.00929284
NA	Ga0214976_10408461	2.02241	3.75764	2.79934	5.70912	0.775938	0	0	0.688641	0		0.00300686	0.00610596	0.00588955	0.00921287	0.00198102	0	0	0.00169155	0		0.00500079	0.0037313	0.000563851
NA	Ga0214976_10626581	0	1.6963	0	2.45452	0.800636	7.40759	8.82449	6.39505	27.4161		0	0.00275639	0	0.00396088	0.00204407	0.0136021	0.0342207	0.0157086	0.0516339		0.000918796	0.00653568	0.0338544
	sum	672.6	615.405	475.306	619.69	391.687	544.593	257.87	407.106	530.97
acetyl-CoA decarbonylase/synthase complex subunit alpha	KO:K00192
		expression level (rpkm)										contribution (%)										Average contribution (%)
MAG	gene ID	Point 1-1	Point 1-2	Point 1-3	Point2-1	Point 2-2	Point 2-3	Point 3-1	Point 3-2	Point 3-3		Point 1-1	Point 1-2	Point 1-3	Point2-1	Point 2-2	Point 2-3	Point 3-1	Point 3-2	Point 3-3		Point 1	Point 2	Point 3
DTU592	Ga0214976_100000244	0	0	0	0	0.386644	0.0993688	0	0.571907	1.42582		0	0	0	0	0.00272463	0.000886711	0	0.00211699	0.019592		0	0.00120378	0.00723633
DTU593	Ga0214976_1000047167	82.13	216.764	578.095	219.224	40.8776	50.049	32.4393	105.353	29.1151		0.315023	0.336626	0.363427	0.320456	0.288059	0.446609	0.356975	0.389979	0.400065		0.338359	0.351708	0.38234
DTU624	Ga0214976_100014461	0	0	0	0	0.128224	0	0	0.796589	9.72723		0	0	0	0	0.00090358	0	0	0.00294868	0.13366		0	0.000301193	0.0455363
DTU593	Ga0214976_10016781	37.8693	77.7078	329.54	79.2068	52.2091	47.1792	27.1073	78.5542	21.0966		0.145254	0.120677	0.20717	0.115782	0.367911	0.421	0.2983	0.290779	0.289885		0.1577	0.301565	0.292988
NA-(Methanosarcina )-not binned	Ga0214976_10220461	0.512226	12.8342	21.954	13.7935	37.0624	0.187176	0	4.45272	0		0.00196473	0.0199309	0.0138017	0.0201629	0.261174	0.00167025	0	0.0164824	0		0.0118991	0.0943357	0.00549412
NA-(Methanosarcina )-not binned	Ga0214976_10410601	75.6599	190.544	421.018	230.172	8.25451	7.63717	7.79828	48.5947	8.26231		0.290206	0.295907	0.264678	0.336459	0.0581685	0.0681499	0.0858154	0.17988	0.113531		0.283597	0.154259	0.126409
NA-(Methanosarcina )-not binned	Ga0214976_12608451	64.5399	146.082	240.07	141.704	2.98851	6.91252	23.5278	31.8275	3.14878		0.247553	0.226859	0.150923	0.20714	0.0210597	0.0616835	0.25891	0.117814	0.0432668		0.208445	0.0966276	0.139997
	sum	260.711	643.931	1590.68	684.1	141.907	112.064	90.8728	270.151	72.7759
glycine reductase	KO:K10670
		expression level (rpkm)										contribution (%)										Average contribution (%)
MAG	gene ID	Point 1-1	Point 1-2	Point 1-3	Point2-1	Point 2-2	Point 2-3	Point 3-1	Point 3-2	Point 3-3		Point 1-1	Point 1-2	Point 1-3	Point2-1	Point 2-2	Point 2-3	Point 3-1	Point 3-2	Point 3-3		Point 1	Point 2	Point 3
DTU569	Ga0214976_10151232	0.86988	1.30814	0.730456	1.33694	1.86898	0.7205	0.7357	0.829354	0.861527		0.000647601	0.000924567	0.000549923	0.000995891	0.00183541	0.00110712	0.00229557	0.00138435	0.00143074		0.000707364	0.00131281	0.00170356
DTU582	Ga0214976_10046295	12.3551	7.17999	6.16052	8.2095	4.36605	0.336627	0	3.3582	0.460019		0.00919806	0.00507467	0.00463794	0.00611529	0.00428764	0.000517263	0	0.00560549	0.000763957		0.00630356	0.00364006	0.00212315
DTU582	Ga0214976_10046296	5.96674	4.23488	2.07089	4.0084	5.26187	0.27661	0	1.91041	0.252002		0.00444207	0.00299313	0.00155907	0.00298587	0.00516736	0.000425041	0	0.00318884	0.000418502		0.00299809	0.00285942	0.00120245
DTU586	Ga0214976_1000042105	0	0.106312	0.337918	0.47859	0	9.65912	7.74283	9.14413	17.1473		0	7.51394e-05	0.000254401	0.000356503	0	0.0148422	0.0241596	0.0152633	0.0284766		0.000109847	0.00506625	0.0226332
DTU586	Ga0214976_1000042108	0	3.0569	2.77614	2.88989	3.75136	118.029	56.3408	106.538	203.859		0	0.00216056	0.00209001	0.00215269	0.00368398	0.181365	0.175798	0.177832	0.338551		0.00141686	0.0624004	0.230727
DTU586	Ga0214976_100008952	0	0.08734	0	0	0.288566	5.11721	2.27181	3.84151	6.68889		0	6.17302e-05	0	0	0.000283383	0.00786312	0.00708861	0.00641222	0.0111083		2.05767e-05	0.0027155	0.00820304
DTU586	Ga0214976_100008953	0	0	0	0	0	6.25791	2.22258	3.34069	6.81662		0	0	0	0	0	0.00961593	0.00693502	0.00557625	0.0113204		0	0.00320531	0.0079439
DTU591	Ga0214976_1000023142	0	0	0	0	0	28.6333	17.418	16.8302	74.9277		0	0	0	0	0	0.043998	0.0543485	0.0280929	0.124433		0	0.014666	0.0689582
DTU591	Ga0214976_1000023143	0.107446	0.13101	0	0.0589773	0	26.2535	17.2657	21.0003	83.6112		7.99905e-05	9.25953e-05	0	4.39324e-05	0	0.0403412	0.0538734	0.0350535	0.138854		5.75286e-05	0.0134617	0.0759269
DTU591	Ga0214976_1000023146	0.0435952	0.0354374	0.281599	0	0	7.94395	1.84353	4.15642	19.3678		3.24554e-05	2.50465e-05	0.000212001	0	0	0.0122067	0.00575228	0.00693787	0.0321642		8.98343e-05	0.0040689	0.0149515
DTU591	Ga0214976_1000080103	2.01476	1.53093	2.65941	2.50031	1.41157	3.08361	0.37043	1.04396	9.79115		0.00149993	0.00108203	0.00200213	0.00186249	0.00138621	0.00473828	0.00115584	0.00174258	0.0162602		0.00152803	0.00266233	0.00638622
DTU591	Ga0214976_1000080104	0.53723	0.52404	0.347018	1.06159	0.865697	3.22606	0.908723	2.56101	11.2495		0.000399953	0.000370381	0.000261252	0.000790783	0.000850149	0.00495718	0.00283544	0.00427481	0.0186821		0.000343862	0.00219937	0.00859747
DTU595	Ga0214976_10047426	0.305167	0.744186	0.225279	0.47859	1.17083	0.361089	0.368706	0.623463	0.493447		0.000227188	0.000525976	0.000169601	0.000356503	0.0011498	0.00055485	0.00115046	0.00104068	0.000819471		0.000307588	0.000687052	0.00100354
DTU595	Ga0214976_10047428	0.259678	0.928774	0.670944	1.25433	0.278965	0.430169	0	0.24758	0.146962		0.000193323	0.000656439	0.000505119	0.000934355	0.000273954	0.000661	0	0.000413258	0.000244062		0.000451627	0.000623103	0.000219107
DTU598	Ga0214976_100292117	0.43102	0.788321	1.04405	1.0055	0.578792	1.67345	0.911337	1.02735	0.152458		0.000320882	0.00055717	0.00078601	0.000748999	0.000568396	0.00257144	0.0028436	0.00171484	0.000253188		0.000554687	0.00129628	0.00160388
DTU605	Ga0214976_10101304	0.670976	1.4999	1.08352	1.8415	1.80203	0	1.41869	3.19858	5.696		0.000499523	0.0010601	0.00081573	0.00137174	0.00176966	0	0.00442668	0.00533905	0.00945939		0.000791784	0.00104713	0.00640837
DTU605	Ga0214976_10123464	0.830241	0.852482	0.395158	0.239853	0.938849	0.0904828	0.739132	1.45814	1.73109		0.000618092	0.000602517	0.000297494	0.000178667	0.000921987	0.000139036	0.00230628	0.00243392	0.00287484		0.000506034	0.00041323	0.00253835
DTU609	Ga0214976_10059553	0.272788	2.21742	0	4.19254	0	88.6828	32.2994	46.8142	233.117		0.000203083	0.00156723	0	0.00312304	0	0.13627	0.100782	0.078142	0.387138		0.000590103	0.0464644	0.188688
DTU609	Ga0214976_10059554	0.212455	1.16572	0.892013	0.816317	1.14117	39.9234	20.6636	21.7749	99.7966		0.000158166	0.000823905	0.000671551	0.000608077	0.00112068	0.0613465	0.0644755	0.0363464	0.165733		0.000551208	0.0210251	0.0888517
DTU609	Ga0214976_10059555	0	0.941472	0.332501	0.847652	1.15206	28.2464	17.0514	18.813	78.2928		0	0.000665414	0.000250323	0.000631419	0.00113137	0.0434035	0.0532046	0.0314026	0.130021		0.000305246	0.0150554	0.0715429
DTU615	Ga0214976_10024671	5.02515	2.94817	1.18547	3.262	2.81655	0.0904828	0	3.74951	0.741897		0.00374108	0.00208371	0.000892482	0.00242988	0.00276596	0.000139036	0	0.00625865	0.00123207		0.00223909	0.00177829	0.00249691
DTU615	Ga0214976_10024672	5.87582	4.68946	3.17435	6.04001	1.4346	0.995482	0	5.0928	1.81384		0.00437439	0.00331442	0.00238981	0.00449923	0.00140883	0.00152966	0	0.00850087	0.00301226		0.00335954	0.00247924	0.00383771
DTU615	Ga0214976_10031979	0.53723	0.74239	0.694035	0.825682	0.577132	0	0	1.2805	0		0.000399953	0.000524707	0.000522504	0.000615053	0.000566766	0	0	0.00213741	0		0.000482388	0.00039394	0.000712469
DTU619	Ga0214976_100057333	30.8554	53.3173	62.7515	37.6711	24.6092	16.1666	7.11707	18.0519	20.1082		0.022971	0.0376836	0.0472424	0.0280613	0.0241672	0.0248417	0.0222071	0.0301321	0.0333938		0.0359657	0.0256901	0.0285777
DTU619	Ga0214976_100057335	11.0941	16.6639	24.9257	10.3258	18.1363	3.49582	4.0795	1.14971	0		0.00825928	0.0117777	0.0187653	0.00769175	0.0178106	0.00537169	0.0127291	0.00191908	0		0.0129341	0.0102913	0.00488272
DTU619	Ga0214976_100057336	8.83894	14.0215	12.7337	9.29176	22.156	4.10424	1.35919	1.53221	1.66744		0.00658034	0.00991014	0.00958657	0.00692147	0.0217581	0.0063066	0.004241	0.00255755	0.00276913		0.00869235	0.0116621	0.00318923
DTU619	Ga0214976_100057339	6.59823	9.7325	9.48378	5.80445	18.0728	3.25738	0.739132	1.04153	0.741897		0.0049122	0.00687874	0.00713986	0.00432375	0.0177482	0.0050053	0.00230628	0.00173851	0.00123207		0.00631027	0.00902577	0.00175896
DTU623	Ga0214976_100011379	1.12818	1.48478	1.80449	1.06159	1.44283	3.22606	1.81745	3.07321	0		0.0008399	0.00104941	0.00135851	0.000790783	0.00141692	0.00495718	0.00567089	0.00512978	0		0.00108261	0.00238829	0.00360022
DTU623	Ga0214976_100011382	0.611757	0.284161	0.620962	0.911442	0.469424	1.17628	1.47826	0.833224	0.370948		0.000455436	0.000200839	0.000467491	0.000678936	0.000460993	0.00180747	0.00461256	0.00139081	0.000616037		0.000374588	0.000982467	0.00220647
DTU631	Ga0214976_100097132	0.965838	0.321179	0.850736	0.385564	0	0	0	0.209282	0.621146		0.00071904	0.000227003	0.000640475	0.000287208	0	0	0	0.000349333	0.00103154		0.000528839	9.5736e-05	0.000460291
DTU631	Ga0214976_10016771	0.702428	0.356866	0.850736	0.481955	0	0	0	0	0		0.000522938	0.000252226	0.000640475	0.00035901	0	0	0	0	0		0.00047188	0.00011967	0
DTU631	Ga0214976_10016772	0.864527	0.922361	0.907451	0.71181	0	0	0	0	0		0.000643616	0.000651906	0.000683174	0.00053023	0	0	0	0	0		0.000659565	0.000176743	0
DTU632	Ga0214976_100448610	26.2353	18.7118	15.3064	14.8651	20.0014	64.1386	50.1029	77.4597	125.965		0.0195314	0.0132251	0.0115234	0.0110731	0.0196422	0.0985557	0.156334	0.129295	0.209192		0.01476	0.0430903	0.16494
DTU632	Ga0214976_10044868	23.3349	13.3552	8.30549	10.7174	14.0688	50.7846	32.2212	39.7282	116.565		0.0173722	0.00943922	0.00625278	0.00798341	0.0138161	0.0780358	0.100538	0.066314	0.19358		0.0110214	0.0332785	0.120144
DTU632	Ga0214976_10044869	42.8326	30.3066	21.7162	31.821	34.4381	165.56	85.21	124.823	396.237		0.0318877	0.0214201	0.016349	0.0237036	0.0338196	0.254401	0.265877	0.208354	0.658034		0.0232189	0.103975	0.377422
DTU638	Ga0214976_10001751	38.6335	43.1808	45.3726	48.6775	42.4462	1.81814	0	16.7426	0		0.0287616	0.0305193	0.0341587	0.03626	0.0416839	0.00279376	0	0.0279466	0		0.0311465	0.0269125	0.00931553
DTU638	Ga0214976_10001754	159.035	93.0941	112.245	106.917	87.1097	7.1315	4.42447	50.0849	7.4017		0.118397	0.065797	0.0845037	0.0796428	0.0855452	0.0109583	0.0138055	0.0836013	0.0122921		0.089566	0.0587154	0.0365663
DTU638	Ga0214976_10091753	314.129	248.254	238.981	277.798	161.231	23.1276	35.4233	83.193	26.6668		0.23386	0.175461	0.179917	0.206932	0.158335	0.035538	0.11053	0.138865	0.0442858		0.196413	0.133602	0.0978935
DTU638	Ga0214976_10091754	331.276	260.545	296.178	277.25	167.463	21.3701	11.4246	94.5312	25.8397		0.246626	0.184148	0.222977	0.206525	0.164455	0.0328374	0.0356475	0.157791	0.0429121		0.217917	0.134606	0.0787835
DTU643	Ga0214976_100060712	0.786545	0.390721	0.112902	0.0959413	2.58183	0.361931	0.739132	0	0		0.00058556	0.000276154	8.49983e-05	7.1467e-05	0.00253546	0.000556145	0.00230628	0	0		0.000315571	0.00105436	0.00076876
DTU643	Ga0214976_10006078	5.78825	1.76442	2.80414	3.70671	18.1363	4.99403	8.15901	0	0		0.00430919	0.00124706	0.00211109	0.00276114	0.0178106	0.00767384	0.0254582	0	0		0.00255578	0.00941518	0.00848605
DTU643	Ga0214976_10006079	3.1249	1.13869	1.25286	2.07014	6.07731	3.01222	1.367	0.256837	0		0.0023264	0.000804801	0.000943212	0.00154206	0.00596816	0.00462858	0.0042654	0.000428711	0		0.00135814	0.00404627	0.0015647
DTU645	Ga0214976_100136514	118.812	197.882	146.66	159.023	144.113	138.167	54.6958	72.2821	96.8176		0.0884522	0.139859	0.110413	0.118457	0.141525	0.212308	0.170665	0.120653	0.160786		0.112908	0.15743	0.150701
DTU645	Ga0214976_100136517	163.049	252.369	226.186	201.054	169.965	168.979	74.9696	91.6841	114.471		0.121386	0.178369	0.170284	0.149766	0.166913	0.259654	0.233924	0.153038	0.190103		0.15668	0.192111	0.192355
DTU645	Ga0214976_100136518	145.189	259.369	196.601	198.574	167.113	178.786	55.0733	89.677	124.208		0.108089	0.183317	0.148011	0.147918	0.164112	0.274724	0.171843	0.149688	0.206273		0.146472	0.195584	0.175935
DTU646	Ga0214976_10089025	1.01782	1.00154	0.692051	1.17617	1.4387	0.332776	0	0.255368	1.21268		0.000757737	0.000707867	0.000521009	0.000876135	0.00141286	0.000511346	0	0.000426259	0.00201391		0.000662204	0.000933448	0.000813391
NA-not binned	Ga0214976_100029618	1.69627	1.16672	1.29235	2.38739	0.934489	0	0	0	0.492301		0.00126282	0.000824614	0.000972941	0.00177838	0.000917705	0	0	0	0.000817568		0.00102013	0.000898694	0.000272523
NA-not binned	Ga0214976_100029619	2.19008	1.82368	1.17313	3.16661	0.57384	0.110609	0	1.01856	0.45346		0.00163045	0.00128894	0.00088319	0.00235882	0.000563534	0.000169962	0	0.00170017	0.000753064		0.00126753	0.00103077	0.000817746
NA-not binned	Ga0214976_100225310	0.816902	0.978582	0.388809	0.802398	1.1547	1.33543	0.727256	0.819836	0.486651		0.00060816	0.000691643	0.000292714	0.000597709	0.00113397	0.00205203	0.00226922	0.00136846	0.000808185		0.000530839	0.00126124	0.00148196
NA-not binned	Ga0214976_10022538	1.27835	2.46796	2.13316	1.16948	1.71662	1.87501	0.450485	0.253916	1.50723		0.000951698	0.0017443	0.00160594	0.000871152	0.00168579	0.00288115	0.00140563	0.000423835	0.00250308		0.00143398	0.0018127	0.00144418
NA-not binned	Ga0214976_100455910	1.07446	0.91707	0.763439	1.06159	0.288566	0	0	0	0		0.000799905	0.000648167	0.000574754	0.000790783	0.000283383	0	0	0	0		0.000674275	0.000358055	0
NA-not binned	Ga0214976_100455911	1.3447	2.64638	2.56006	2.09778	1.14045	0.2931	0	0.674764	0.200269		0.00100109	0.00187041	0.00192734	0.00156264	0.00111997	0.000450379	0	0.00112631	0.000332588		0.00159961	0.00104433	0.0004863
NA-not binned	Ga0214976_10045599	5.71467	3.87109	7.38266	4.96659	2.55796	0	0	2.27018	0.673785		0.00425441	0.00273601	0.00555802	0.00369963	0.00251202	0	0	0.00378937	0.00111896		0.00418281	0.00207055	0.00163611
NA-not binned	Ga0214976_10052268	4.18839	4.53951	5.8618	5.74754	9.37391	23.1276	20.6636	28.2856	25.6792		0.00311814	0.00320844	0.00441305	0.00428136	0.00920555	0.035538	0.0644755	0.0472141	0.0426456		0.00357987	0.0163416	0.0514451
NA-not binned	Ga0214976_100619310	3.18481	3.10662	2.10291	3.65169	3.04121	0.14655	0	0.337382	0		0.002371	0.0021957	0.00158317	0.00272016	0.00298659	0.00022519	0	0.000563156	0		0.00204996	0.00197731	0.000187719
NA-not binned	Ga0214976_10061938	5.71467	6.19374	6.15221	10.456	3.83695	0.493054	0	0	0		0.00425441	0.00437761	0.00463169	0.00778869	0.00376803	0.000757629	0	0	0		0.00442124	0.00410478	0
NA-not binned	Ga0214976_10061939	4.02922	3.01323	3.47018	3.06682	2.59709	0.222487	0	1.5366	0.15202		0.00299964	0.00212969	0.00261252	0.00228448	0.00255045	0.000341875	0	0.00256489	0.000252461		0.00258062	0.0017256	0.000939117
NA-not binned	Ga0214976_10120221	3.40292	3.36423	3.0892	3.12995	0.49401	0	0	0.438431	0		0.00253338	0.00237777	0.0023257	0.00233151	0.000485137	0	0	0.000731826	0		0.00241228	0.000938882	0.000243942
NA-not binned	Ga0214976_10151813	0.967014	1.17909	1.04105	1.23852	0	0	0	0	0.760102		0.000719915	0.000833357	0.000783756	0.00092258	0	0	0	0	0.00126231		0.000779009	0.000307527	0.000420769
NA (Coprothermobacter)-not binned	Ga0214976_10202313	4.80666	1.45632	1.35483	1.82288	3.99011	11.6723	13.3044	10.4153	61.0829		0.00357842	0.0010293	0.00101998	0.00135787	0.00391844	0.0179357	0.041513	0.0173851	0.101441		0.0018759	0.00773733	0.0534463
NA-not binned	Ga0214976_10282433	4.52411	4.25819	4.30655	4.70519	6.39491	0	0	1.13509	0		0.00336808	0.00300961	0.00324218	0.00350491	0.00628006	0	0	0.00189468	0		0.00320662	0.00326166	0.000631562
NA-not binned	Ga0214976_10282434	3.2644	2.464	3.1629	2.04781	1.25245	0.241412	0	0	0.329903		0.00243025	0.00174151	0.00238119	0.00152542	0.00122995	0.000370955	0	0	0.000547873		0.00218432	0.00104211	0.000182624
NA-not binned	Ga0214976_10348951	1.31602	2.40696	1.78515	1.73368	3.18098	2.04381	0.556513	6.58725	2.60677		0.000979743	0.00170119	0.00134395	0.00129143	0.00312385	0.00314052	0.00173646	0.0109954	0.00432909		0.00134163	0.0025186	0.00568698
NA-not binned	Ga0214976_10480003	3.68621	5.59332	2.64563	6.11507	6.16	15.7749	15.9344	28.1158	17.3848		0.00274428	0.00395325	0.00199176	0.00455514	0.00604936	0.0242397	0.0497195	0.0469307	0.0288711		0.00289643	0.0116147	0.0418404
NA-not binned	Ga0214976_10484861	1.24065	1.00849	1.41421	1.60234	0.392	0	0	0.347898	0.206511		0.000923631	0.000712783	0.00106469	0.00119359	0.000384959	0	0	0.000580709	0.000342954		0.000900367	0.000526184	0.000307888
NA-not binned	Ga0214976_10524781	3.22133	1.16379	2.54318	2.16112	0	7.41152	6.05429	5.97188	19.2436		0.00239819	0.000822545	0.00191463	0.00160983	0	0.0113886	0.0188909	0.00996821	0.0319581		0.00171179	0.0043328	0.0202724
NA-not binned	Ga0214976_11434281	2.02623	1.64707	1.91961	1.33464	0.725577	0	0	0	1.14673		0.00150847	0.00116412	0.00144518	0.000994181	0.000712545	0	0	0	0.00190438		0.00137259	0.000568909	0.000634795
NA (Coprothermobacter)-not binned	Ga0214976_11669101	2.70454	0.610679	4.65857	1.64947	0.807058	37.9573	16.5198	12.1764	73.1291		0.00201345	0.000431616	0.0035072	0.0012287	0.000792563	0.0583253	0.051546	0.0203248	0.121446		0.00198409	0.0201155	0.0644389
	sum	1343.23	1414.87	1328.29	1342.46	1018.29	650.786	320.487	599.092	602.153
