# Supplementary material for: Metabolic dependencies govern microbial syntrophies during methanogenesis in an anaerobic digestion ecosystem
Source: Microbiome. 2020 Feb 15;8:22. doi: 10.1186/s40168-019-0780-9 (PMC7024554; doi:10.1186/s40168-019-0780-9)
Supplement: Supplementary file 12 — Additional file 11. Gene expression profile of unclassified Bacteria sp.DTU645. [file 40168_2019_780_MOESM11_ESM.xlsx]

## Sheet: bin8.rpkm
Gene expression profile of DTU645
IMG-ID	Annotation	ID	Point 1-1	Point 1-2	Point 1-3	Point2-1	Point 2-2	Point 2-3	Point 3-1	Point 3-2	Point 3-3
Ga0214976_10002081	CspA family cold shock protein	KO:K03704	1003.79	541.422	956.647	614.397	1329.93	1206.14	803.362	1115.04	1440.81
Ga0214976_100020810	spore germination protein KB	KO:K06296	1.10877	1.43386	0.585978	0.331965	0.812125	0.730516	0	0.961009	0.285226
Ga0214976_100020811	phosphoglucomutase	KO:K01835	58.537	103.723	75.367	73.0285	86.8476	86.8436	34.8842	25.9544	48.2735
Ga0214976_100020812	HD-GYP domain-containing protein (c-di-GMP phosphodiesterase class II)/response regulator RpfG family c-di-GMP phosphodiesterase	COG2206,COG3437	208.573	352.68	227.707	238.177	234.792	205.899	75.293	81.9587	127.957
Ga0214976_100020813	chromate transporter	KO:K07240	66.53	113.3	77.3926	93.7471	70.609	70.8554	27.1578	35.877	60.1979
Ga0214976_100020814	chromate transporter	KO:K07240	17.7236	22.1191	21.9539	18.198	26.32	30.8712	12.3445	11.9279	22.4212
Ga0214976_100020815	AcrR family transcriptional regulator	COG1309	9.47626	9.08955	5.38656	5.72169	10.6891	1.96224	3.20581	5.87261	6.43561
Ga0214976_100020816	peptide/nickel transport system substrate-binding protein	KO:K02035	53.2226	59.2121	40.2601	47.2192	24.7611	14.9889	5.79981	12.8946	21.9923
Ga0214976_100020817	peptide/nickel transport system permease protein	KO:K02033	67.3109	65.4895	64.074	54.046	20.6695	17.5806	7.23225	14.2676	28.173
Ga0214976_100020818	peptide/nickel transport system permease protein	KO:K02034	18.9596	20.0297	18.3038	16.7563	8.08828	3.685	0.578882	5.54687	7.7473
Ga0214976_100020819	ABC-2 type transport system ATP-binding protein	KO:K01990	68.4726	94.2968	69.3848	69.3808	62.7147	51.4733	19.1124	29.4454	41.1388
Ga0214976_10002082	flagellar hook-associated protein 2	KO:K02407	44.6653	65.1668	53.6087	52.9731	46.9574	43.8725	12.5919	30.3914	38.457
Ga0214976_100020820	ABC-2 type transport system permease protein	KO:K01992	54.8483	74.2349	50.1217	66.6033	42.4745	36.3715	13.0911	19.5698	29.327
Ga0214976_100020821	miniconductance mechanosensitive channel	KO:K16053	48.0355	58.4585	35.7059	42.2171	37.9146	26.7649	15.1185	16.606	23.2165
Ga0214976_100020822	PD-(D/E)XK nuclease superfamily protein	pfam12705	45.8364	50.179	37.3747	36.4652	48.6013	26.7482	15.1037	21.2829	27.6252
Ga0214976_100020823	hypothetical protein	KO:K05967	82.3504	102.702	86.3273	100.145	85.8854	74.0652	34.394	39.6535	60.9376
Ga0214976_100020824	methylated-DNA-[protein]-cysteine S-methyltransferase	KO:K00567	49.4828	68.8881	49.2302	54.5721	34.2167	36.2744	21.1655	22.2331	30.9014
Ga0214976_100020825	Na+-driven multidrug efflux pump	COG0534	21.8831	28.394	23.1497	24.386	21.2907	16.7573	6.28561	10.0382	15.3055
Ga0214976_100020826	alcohol dehydrogenase class IV	COG1454	46.6663	64.7082	53.868	50.2745	43.4737	42.1105	17.3295	21.7333	37.1079
Ga0214976_100020827	tripeptide aminopeptidase	KO:K01258	138.726	232.929	207.204	176.794	158.749	180.786	71.8419	88.1756	137.537
Ga0214976_100020828	uncharacterized membrane protein YjjP (DUF1212 family)	COG2966	44.4238	82.1601	74.5582	59.9396	81.9862	58.3377	17.3406	19.1861	31.8027
Ga0214976_100020829	uncharacterized membrane protein YjjB (DUF3815 family)	COG3610	21.7736	35.2925	25.7708	37.5008	32.2149	19.9784	8.82157	11.1876	11.0682
Ga0214976_10002083	hypothetical protein	Hypo-rule applied	51.6041	78.1289	60.7363	54.3607	47.8162	55.5882	31.7626	30.5013	48.806
Ga0214976_100020830	uridine kinase	KO:K00876	30.4102	52.4256	41.5274	42.7201	47.6878	34.4434	6.90453	14.4319	16.1708
Ga0214976_100020831	radical SAM superfamily enzyme YgiQ (UPF0313 family)	COG1032	42.9544	63.1371	53.6823	53.6723	55.8896	34.8737	9.87191	13.1953	24.7249
Ga0214976_100020832	glutamate synthase domain-containing protein 2/glutamate synthase domain-containing protein 2	COG0069,COG0069	37.2335	68.6056	55.7663	48.2855	54.964	35.3445	9.09071	12.2975	23.4809
Ga0214976_100020833	DNA-binding LacI/PurR family transcriptional regulator	COG1609	94.4063	154.194	105.672	116.279	114.846	111.366	33.3843	56.7124	86.255
Ga0214976_100020834	hypothetical protein	Hypo-rule applied	45.0205	75.0438	52.415	49.5427	69.3416	62.8977	16.5149	36.2002	42.9766
Ga0214976_100020835	predicted Zn-dependent protease	COG4784	102.896	162.041	122.839	110.101	153.394	151.36	61.3132	67.7818	96.224
Ga0214976_100020836	predicted nucleic acid-binding Zn ribbon protein	COG2331	212.561	247.261	238.62	204.382	309.714	246.381	99.1851	199.164	247.508
Ga0214976_100020837	outer membrane lipoprotein-sorting protein	COG2834	87.852	128.554	88.3541	96.1346	101.497	89.6431	49.494	64.1974	78.2098
Ga0214976_100020838	hypothetical protein	Hypo-rule applied	119.572	171.944	113.225	131.968	167.212	165.616	74.2597	92.0842	118.131
Ga0214976_100020839	tRNA (cytidine/uridine-2'-O-)-methyltransferase	KO:K03216	9.80977	10.9275	7.04057	11.0351	8.45672	12.7897	11.267	6.92797	18.1632
Ga0214976_10002084	SAM-dependent methyltransferase	COG0500	52.1202	89.1879	51.997	61.3047	69.0459	50.617	24.9513	35.1594	47.5052
Ga0214976_100020840	electron transport complex protein RnfC	KO:K03615	45.8606	76.6057	64.1008	55.7837	80.9646	85.6791	29.2525	34.6047	55.0988
Ga0214976_100020841	electron transport complex protein RnfD	KO:K03614	52.8348	81.1792	74.0954	68.2616	78.0847	76.2669	32.5451	33.7763	58.4201
Ga0214976_100020842	electron transport complex protein RnfG	KO:K03612	56.5872	83.1323	45.3091	54.2486	121.897	108.02	46.5292	51.984	54.4871
Ga0214976_100020843	electron transport complex protein RnfE	KO:K03613	30.7774	50.4871	26.5071	33.2803	58.5808	48.6113	29.7039	32.1634	30.0765
Ga0214976_100020844	electron transport complex protein RnfA	KO:K03617	34.6793	46.3975	34.7751	43.0322	53.8246	49.8399	20.7719	26.2261	30.8575
Ga0214976_100020845	electron transport complex protein RnfB	KO:K03616	80.0937	122.562	99.6229	86.5893	130.555	157.718	58.9783	62.6132	75.4834
Ga0214976_100020846	thiamine biosynthesis lipoprotein	KO:K03734	77.411	133.516	91.5065	89.1349	140.171	144.969	57.9588	60.6327	84.7036
Ga0214976_100020847	thioredoxin reductase (NADPH)	KO:K00384	67.1484	101.017	66.2799	73.7837	108.702	98.4197	53.3885	55.1694	77.5803
Ga0214976_100020848	murein DD-endopeptidase MepM/ murein hydrolase activator NlpD/peptidoglycan hydrolase-like protein with peptidoglycan-binding domain	COG0739,COG3409	44.0636	65.4534	52.9435	53.3401	54.944	52.2741	14.4187	16.8793	36.3671
Ga0214976_100020849	DNA-binding FrmR family transcriptional regulator	COG1937	62.2524	59.0938	61.2614	58.0209	53.8599	63.1549	24.7348	19.9168	55.566
Ga0214976_10002085	late competence development protein ComFB/late competence development protein ComFB	pfam10719,pfam10719	154.409	204.054	144.934	138.063	110.442	86.1855	32.9222	66.1377	86.4264
Ga0214976_100020850	predicted amidohydrolase	COG0388	52.2164	82.0166	73.1671	70.3546	56.6374	61.1875	25.6321	18.3604	38.9493
Ga0214976_100020851	alanine racemase	KO:K01775	9.58388	14.8209	15.0386	13.7032	14.0624	12.7784	5.93089	5.34871	12.0384
Ga0214976_100020852	lipid II:glycine glycyltransferase (peptidoglycan interpeptide bridge formation enzyme)/lipid II:glycine glycyltransferase (peptidoglycan interpeptide bridge formation enzyme)	COG2348,COG2348	4.33912	7.05431	2.83741	3.52852	4.31611	1.99666	0.453062	1.02147	2.1222
Ga0214976_100020853	D-alanyl-D-alanine carboxypeptidase (penicillin-binding protein 5/6)	KO:K07258	1.46086	3.87914	1.32107	1.49682	4.70807	1.91582	0.411839	1.3928	2.48028
Ga0214976_100020854	stage V sporulation protein D (sporulation-specific penicillin-binding protein)	KO:K08384	5.80917	8.28151	5.242	5.15955	5.8016	1.99476	1.23445	1.80907	3.22157
Ga0214976_100020855	endonuclease-3	KO:K10773	35.2828	46.6581	34.9084	35.0491	28.6586	22.6307	7.27813	12.7172	20.942
Ga0214976_100020856	ParB-like nuclease family protein	pfam02195	32.7238	46.8245	37.921	39.0189	25.0162	23.3483	13.4753	15.4828	27.745
Ga0214976_100020857	Icc-related predicted phosphoesterase	COG2129	35.4088	44.8564	32.1989	46.1415	33.5927	27.8047	11.6676	21.4831	35.9146
Ga0214976_100020858	hypothetical protein	Hypo-rule applied	86.7968	93.3943	89.2424	90.3742	80.747	51.1395	30.2715	35.8313	105.84
Ga0214976_100020859	hypothetical protein	Hypo-rule applied	17.9493	31.9466	26.2195	26.1443	23.3154	18.9481	10.9142	13.422	23.5698
Ga0214976_10002086	hypothetical protein	Hypo-rule applied	282.017	249.428	246.489	248.769	146.006	108.243	55.263	99.6768	141.263
Ga0214976_100020860	redox-sensing transcriptional repressor	KO:K01926	85.1867	105.082	89.0101	89.0249	75.1164	86.167	43.9924	50.4056	76.4904
Ga0214976_100020861	uncharacterized protein with FMN-binding domain	COG3976	448.904	445.5	658.61	366.308	474.569	569.865	243.812	244.268	761.287
Ga0214976_100020862	YKOF-related protein	pfam07615	7.47746	2.02608	1.1709	4.97502	8.51967	1.40759	0	0	2.56473
Ga0214976_100020863	spore germination protein YaaH/spore germination protein YaaH	COG3858,COG3858	5.6437	8.2873	4.70385	5.46285	9.12691	4.52375	3.07945	2.89289	5.32334
Ga0214976_100020865	phage shock protein PspC (stress-responsive transcriptional regulator)	COG1983	59.4306	62.4197	76.397	63.3052	72.6944	76.1524	27.3711	43.4781	48.2867
Ga0214976_100020866	glyoxylate reductase	KO:K00015	38.8075	60.9205	47.2719	49.1526	47.9159	41.8852	21.6247	18.4185	34.8897
Ga0214976_100020867	chromosome partitioning protein	KO:K03496	86.3959	127.312	103.695	116.004	107.488	80.2752	39.9695	58.434	76.4768
Ga0214976_100020868	glutamyl-tRNA synthetase	KO:K01885	107.006	160.838	118.462	124.68	139.232	121.815	48.7531	65.6964	87.5005
Ga0214976_100020869	putative redox protein	KO:K07397	73.89	107.279	63.5216	76.9645	88.5203	86.1518	31.9888	36.061	42.429
Ga0214976_10002087	spore germination protein KA	KO:K06295	1.79382	1.75573	1.84446	2.17021	3.53949	1.36449	0.309617	0.349031	1.45028
Ga0214976_100020870	cob(I)alamin adenosyltransferase	KO:K00798	84.7015	118.865	81.4719	83.5295	103.551	95.3394	39.8943	49.8611	56.293
Ga0214976_100020872	glycosyltransferase involved in cell wall biosynthesis	COG0438	22.3592	35.8248	29.4421	28.3314	41.3836	42.8404	15.0371	22.6017	29.8817
Ga0214976_100020873	phosphate:Na+ symporter	KO:K03324	14.0486	22.5285	18.2389	18.2857	22.0403	21.8897	14.4108	12.4326	19.4831
Ga0214976_100020874	uncharacterized protein (UPF0297 family)	COG4472	16.3433	16.9248	10.9906	20.3996	22.8484	12.0533	22.7217	19.2106	17.105
Ga0214976_100020875	UDP-N-acetylglucosamine 1-carboxyvinyltransferase	KO:K00790	47.1278	98.4071	59.6386	64.7195	80.224	93.3245	38.8952	55.9565	59.9863
Ga0214976_100020876	DNA polymerase-3 subunit alpha	KO:K02337	74.5854	126	95.8328	89.195	91.4415	107.907	41.2068	35.6196	55.8563
Ga0214976_100020877	transcription attenuation protein (tryptophan RNA-binding attenuator protein)	KO:K06285	52.1644	46.4068	28.6335	46.9436	44.4943	24.5702	28.4021	27.7487	32.3095
Ga0214976_100020878	putative signal transducing protein	pfam09413	86.1455	89.5027	64.4889	79.8528	104.188	84.465	62.7249	47.5931	63.7667
Ga0214976_100020879	6-phosphofructokinase 1	KO:K00850	51.5208	75.2465	46.1909	57.0542	75.9136	68.3241	54.7647	35.6996	58.3155
Ga0214976_10002088	spore germination protein KC	KO:K06297	1.4085	1.77662	0.564706	1.86617	2.8697	0.502856	0.821542	0.231531	0.549743
Ga0214976_100020880	pyruvate kinase	KO:K00873	61.1981	96.1999	47.6107	69.3198	96.6314	77.1353	40.9767	45.2464	51.8057
Ga0214976_100020881	hydrogenase expression/formation protein HypE	KO:K04655	36.4694	59.5102	26.8123	39.7387	91.105	51.2795	27.04	31.2571	37.4149
Ga0214976_100020882	F420-0:gamma-glutamyl ligase-like protein	COG4071	79.5637	127.226	79.2499	84.2228	122.222	106.651	45.5107	36.6459	69.3916
Ga0214976_100020883	uncharacterized protein YbbC (DUF1343 family)	COG3876	82.866	151.608	105.243	110.385	137.294	128.467	63.7497	47.91	83.8135
Ga0214976_100020884	GNAT superfamily N-acetyltransferase	COG0454	98.3106	174.037	142.01	128.79	168.879	137.495	48.6176	51.4511	90.9596
Ga0214976_100020885	N-acetylglucosamine kinase-like BadF-type ATPase	COG2971	40.2449	65.7998	42.4647	48.4485	78.3003	69.6034	25.141	22.6187	44.4849
Ga0214976_100020886	DNA-binding MurR/RpiR family transcriptional regulator	COG1737	103.235	136.055	126.14	108.167	80.2402	66.3415	24.1932	29.6973	63.4974
Ga0214976_100020887	N-acylglucosamine-6-phosphate 2-epimerase	KO:K01788	73.7549	126.655	85.2798	79.654	72.03	67.6017	34.4295	37.6708	51.2727
Ga0214976_100020888	N-acetylmuramic acid 6-phosphate etherase	KO:K07106	81.7647	127.732	59.9331	83.88	91.2387	64.6729	27.2902	49.0487	54.6124
Ga0214976_100020889	beta-N-acetylhexosaminidase	KO:K01207	181.667	310.61	222.864	199.593	226.331	238.319	88.4067	106.878	142.082
Ga0214976_100020890	peptide/nickel transport system substrate-binding protein	KO:K02035	341.454	508.096	372.091	360.621	294.332	303.893	122.778	157.488	179.598
Ga0214976_100020891	peptide/nickel transport system permease protein	KO:K02033	22.9175	27.285	22.1302	23.4436	22.0707	12.9423	5.87348	11.3112	18.0139
Ga0214976_100020892	peptide/nickel transport system permease protein	KO:K02034	21.4049	25.0403	22.1748	19.853	13.72	13.646	7.77702	6.08821	13.4438
Ga0214976_100020893	anhydro-N-acetylmuramic acid kinase	KO:K09001	66.3534	103.246	69.8698	75.6446	67.4856	54.4711	17.8483	32.0522	41.524
Ga0214976_10003431	N-methylhydantoinase A/oxoprolinase/acetone carboxylase beta subunit	COG0145	149.029	271.782	166.584	208.857	166.059	158.674	46.1853	87.7542	104.43
Ga0214976_100034310	alpha-beta hydrolase superfamily lysophospholipase	COG2267	56.2549	79.568	69.617	69.6847	39.4413	35.6873	25.6621	15.9109	28.6773
Ga0214976_100034311	serine protease	KO:K14645	53.9673	106.498	77.2665	74.8982	63.071	60.6058	22.0142	24.1272	36.8276
Ga0214976_100034312	subtilisin family serine protease	COG1404	47.9551	91.2869	62.7767	65.321	48.7743	55.5072	24.0453	22.9573	33.9863
Ga0214976_100034313	arsenate reductase	KO:K00537	82.0059	110.591	90.6583	86.4844	121.314	127.496	77.3154	51.2692	136.188
Ga0214976_100034314	hypothetical protein	KO:K09790	123.294	166.709	136.191	130.032	234.312	205.749	111.45	120.583	178.729
Ga0214976_100034315	6-phosphofructokinase 1	KO:K00850	72.6211	114.916	88.3872	87.5564	155.376	136.174	61.2789	80.6808	107.991
Ga0214976_100034316	prolyl oligopeptidase	KO:K01322	20.2399	27.985	17.1447	22.2195	26.2469	20.984	13.3844	11.647	15.1628
Ga0214976_100034317	putative restriction endonuclease	KO:K07454	14.2695	18.4255	15.498	17.5367	12.5484	11.7668	3.20401	5.41783	15.9013
Ga0214976_100034318	HSP20 family protein	KO:K13993	352.134	261.699	278.094	270.017	343.402	182.553	107.283	104.613	229.367
Ga0214976_100034319	hypothetical protein	KO:K09155	41.0936	71.6373	42.2145	53.8091	54.5173	27.6805	10.4683	14.1611	21.015
Ga0214976_10003432	hypothetical protein	Hypo-rule applied	62.7558	107.222	60.7503	78.4981	98.0528	81.1739	35.5735	32.4826	43.324
Ga0214976_100034320	ubiquinone/menaquinone biosynthesis C-methylase UbiE	COG2226	31.5143	61.296	26.5859	39.0983	54.2496	26.5743	14.1294	16.2901	13.7525
Ga0214976_100034321	NitT/TauT family transport system substrate-binding protein/RNA polymerase sigma-70 factor (ECF subfamily)	KO:K02051,KO:K03088	94.8509	93.8675	77.0636	89.3492	77.616	45.7771	16.7125	51.2213	55.2178
Ga0214976_100034322	hypothetical protein	Hypo-rule applied	65.093	83.0524	62.5902	65.4893	37.1768	25.2513	8.36238	27.4952	33.5746
Ga0214976_100034323	hypothetical protein	Hypo-rule applied	161.946	168.328	105.464	171.47	120.023	67.3427	20.5822	60.1151	61.3516
Ga0214976_100034324	hypothetical protein	Hypo-rule applied	162.022	285.667	159.564	220.77	163.943	101.004	62.7249	58.4716	84.7533
Ga0214976_100034325	GGDEF domain-containing protein	COG2199	104.129	217.191	101.551	145.54	190.675	75.7162	36.8907	53.7532	66.3102
Ga0214976_100034326	Mor family transcriptional regulator	COG5566	177.357	186.111	103.092	116.959	224.416	235.317	91.8722	230.039	227.584
Ga0214976_100034327	methyl-accepting chemotaxis protein	COG0840	123.841	218.805	129.154	137.991	167.73	144.347	68.0608	75.5773	98.2885
Ga0214976_100034328	UDP-glucose 4-epimerase	KO:K01784	130.969	188.057	141.899	158.33	122.927	103.106	51.7422	57.7889	96.1774
Ga0214976_100034329	exodeoxyribonuclease-3	KO:K01142	82.4678	108.359	74.1346	103.689	65.1654	49.0103	23.291	30.5136	58.9718
Ga0214976_10003433	Na+-driven multidrug efflux pump	COG0534	110.365	157.735	127.142	127.697	103.142	95.0965	41.0043	53.3215	65.1393
Ga0214976_100034330	SEC-C motif-containing protein	pfam02810	52.6402	84.533	66.6074	69.041	46.4795	50.3413	20.0385	24.7993	52.0328
Ga0214976_100034331	hypothetical protein	Hypo-rule applied	37.2472	46.2799	17.0744	36.2227	88.864	25.2625	25.0138	27.3168	23.0151
Ga0214976_100034332	lactose/raffinose/galactose permease	KO:K16209	32.6197	47.4421	28.1819	36.9782	41.3299	33.5607	14.1921	17.1694	18.5303
Ga0214976_100034333	oligo-1,6-glucosidase	KO:K01182	41.5824	63.0512	45.5159	51.3835	48.7785	35.0638	12.4157	19.0414	28.2089
Ga0214976_100034334	drug/metabolite transporter (DMT)-like permease	COG0697	51.7235	65.0608	51.4189	53.7148	58.7003	38.1869	22.0564	19.8321	28.9914
Ga0214976_100034335	ornithine--oxo-acid transaminase	KO:K00819	235.904	379.757	289.841	252.047	325.445	212.102	83.8233	102.294	120.252
Ga0214976_100034336	predicted GTPase	COG2403	235.219	338.91	265.409	264.946	269.854	159.953	72.708	82.5634	98.1373
Ga0214976_100034337	phosphoserine aminotransferase	KO:K00831	94.3149	182.715	100.574	123.437	132.508	102.703	44.8029	65.8562	79.2127
Ga0214976_100034338	D-3-phosphoglycerate dehydrogenase	KO:K00058	62.727	117.27	53.8415	77.7602	99.097	59.3703	13.8128	31.4306	42.4492
Ga0214976_100034339	uncharacterized protein (DUF1015 family)	COG4198	73.2573	121.983	63.3085	98.105	95.8067	58.2275	20.7807	25.3782	43.2619
Ga0214976_10003434	hypothetical protein	Hypo-rule applied	138.622	158.846	155.591	146.289	159.327	137.349	76.8992	88.8201	133.284
Ga0214976_100034340	putative pyruvate formate lyase activating enzyme	KO:K04070	41.8175	64.2247	55.5574	50.5736	61.4424	49.8319	25.3755	29.4997	41.3894
Ga0214976_100034341	lysine 2,3-aminomutase	KO:K01843	23.61	33.5773	18.6366	27.5304	39.8699	19.3645	12.0589	10.5953	10.68
Ga0214976_100034342	hypothetical glycosyl hydrolase/kojibiose phosphorylase	KO:K04844,KO:K10231	17.704	69.2097	21.884	47.5602	230.055	167.01	72.9889	64.0611	41.0267
Ga0214976_100034343	multiple sugar transport system permease protein	KO:K02026	3.79072	22.9579	5.59673	19.8012	74.9565	56.0671	23.9569	24.6236	12.3769
Ga0214976_100034344	multiple sugar transport system permease protein	KO:K02025	7.54923	25.6842	7.23378	25.2469	70.0891	46.9998	26.2155	24.3095	15.2789
Ga0214976_100034345	multiple sugar transport system substrate-binding protein	KO:K02027	166.183	501.804	153.44	357.813	1300.03	739.14	563.727	452.873	195.019
Ga0214976_100034346	LacI family transcriptional regulator/LacI family purine nucleotide synthesis repressor	KO:K02529,KO:K03604	23.56	106.51	17.7959	50.4084	521.467	201.254	178.454	185.797	67.5961
Ga0214976_100034347	hypothetical protein	Hypo-rule applied	71.7443	71.8288	88.0082	80.2967	45.519	52.8138	19.4837	31.7692	42.8381
Ga0214976_100034348	drug/metabolite transporter (DMT)-like permease	COG0697	17.0304	21.59	22.8749	15.7938	12.8794	9.16628	5.71978	5.86174	7.30695
Ga0214976_100034349	hypothetical protein	Hypo-rule applied	45.9953	53.319	32.552	41.2732	35.4474	31.0572	25.3699	31.4594	41.3095
Ga0214976_10003435	LacI family transcriptional regulator	KO:K02529	38.4038	62.2617	49.6131	49.2352	50.3543	41.912	25.2272	21.075	40.8461
Ga0214976_100034350	choline dehydrogenase-like flavoprotein/flavin-dependent dehydrogenase	COG2303,COG0644	13.9966	20.6709	12.8901	16.3544	12.4681	9.5413	3.80913	5.61527	7.05854
Ga0214976_100034351	gluconate 2-dehydrogenase subunit 3-like protein	pfam13618	8.91227	6.02442	5.4538	5.04645	6.04688	6.79905	2.38028	3.1305	3.98197
Ga0214976_100034352	hypothetical protein	Hypo-rule applied	3.97471	3.34235	5.66604	4.21299	2.20858	2.83807	0	0.653369	1.93919
Ga0214976_100034353	NAD(P)-dependent dehydrogenase (short-subunit alcohol dehydrogenase family)	COG1028	49.5364	68.27	56.1831	59.8798	50.5254	41.7381	21.1802	18.0529	37.6792
Ga0214976_100034354	hypothetical protein	Hypo-rule applied	4.2713	2.71252	1.63815	4.54251	5.37719	3.1785	1.12889	0.954447	2.26622
Ga0214976_100034355	nitroreductase	COG0778	31.1763	67.9707	44.0052	47.8522	40.8311	53.5977	12.2071	21.5589	26.4114
Ga0214976_100034356	uridine kinase	COG0572	54.4464	79.6904	64.8644	63.7834	69.1301	64.0478	19.7093	32.065	40.0156
Ga0214976_100034357	hypothetical protein	Hypo-rule applied	50.7561	54.2041	39.8108	53.1616	42.4245	30.8329	31.7571	21.6033	36.2726
Ga0214976_100034358	branched-chain amino acid aminotransferase	KO:K00826	60.9341	129.63	83.278	117.368	100.425	95.8586	39.1969	45.4419	74.6632
Ga0214976_100034359	chorismate mutase/prephenate dehydratase	COG1605,COG0077	25.8789	36.2808	28.0485	28.7051	32.4947	30.7605	19.3288	10.8947	15.4068
Ga0214976_10003436	peroxiredoxin	COG1225	54.8331	70.1778	60.6642	62.5441	39.6883	32.0093	18.0896	16.2212	29.9869
Ga0214976_100034360	chorismate synthase	KO:K01736	41.6957	69.331	49.1509	50.3291	56.6621	63.1496	23.2557	21.9262	39.3289
Ga0214976_100034361	3-phosphoshikimate 1-carboxyvinyltransferase	KO:K00800	43.2369	83.6262	58.2312	53.1151	63.1815	72.785	28.3681	19.0562	35.1051
Ga0214976_100034362	shikimate dehydrogenase	KO:K00014	67.08	121.73	93.2836	77.655	97.5279	104.612	39.4571	36.2652	46.2649
Ga0214976_100034363	oligoendopeptidase F	COG1164	34.3181	69.895	50.2651	46.6065	55.7766	55.5254	19.8137	18.563	31.2651
Ga0214976_100034364	tryptophanase	KO:K01667	20.9912	25.7939	21.7366	23.5373	30.4911	24.0163	7.59867	12.0702	11.2095
Ga0214976_10003437	hypothetical protein	Hypo-rule applied	20.7878	30.8523	25.8158	24.4405	29.5356	16.9404	6.80566	8.31136	14.4212
Ga0214976_10003438	murein DD-endopeptidase MepM/ murein hydrolase activator NlpD	COG0739	24.059	29.3813	22.0342	24.7381	17.2913	17.5418	5.7318	6.99992	16.3009
Ga0214976_10003439	uncharacterized protein (DUF362 family)	COG2006	17.3025	26.2821	20.8847	18.8813	22.4715	16.6841	8.73644	6.15536	13.1537
Ga0214976_10003501	bacterioferritin	KO:K03594	1172.07	1375.54	1290.57	1208.62	910.825	670.211	280.33	421.181	485.115
Ga0214976_100035010	L-threonylcarbamoyladenylate synthase	KO:K07566	70.3669	103.506	75.2321	70.2264	119.966	124.583	58.7665	47.5825	67.881
Ga0214976_100035011	ribose 5-phosphate isomerase B	KO:K01808	82.2179	123.113	95.3455	101.541	122.996	128.681	53.88	91.6813	101.53
Ga0214976_100035012	uracil phosphoribosyltransferase	KO:K00761	63.4307	92.5922	66.9408	72.0864	77.2595	90.4617	49.8685	67.7156	77.3578
Ga0214976_100035013	dCMP deaminase	KO:K01493	25.7201	25.8615	20.1568	15.5229	36.0113	28.5223	20.6187	22.6624	25.18
Ga0214976_100035014	UDP-GlcNAc:undecaprenyl-phosphate GlcNAc-1-phosphate transferase	KO:K02851	38.0408	55.1934	40.0434	44.2599	50.3552	54.5336	23.8318	18.8576	29.1345
Ga0214976_100035015	UDP-N-acetylglucosamine 2-epimerase (non-hydrolysing)	KO:K01791	44.3558	67.6096	55.2676	52.4311	57.5843	61.3367	28.7907	26.6428	49.7456
Ga0214976_100035016	F-type H+-transporting ATPase subunit alpha	KO:K02111	34.7674	54.8873	45.9743	42.095	62.8499	62.9645	19.54	27.1789	36.379
Ga0214976_100035017	F-type H+-transporting ATPase subunit gamma	KO:K02115	23.4089	41.1057	36.1727	34.1462	43.765	50.0793	21.8763	20.6537	29.2775
Ga0214976_100035018	F-type H+-transporting ATPase subunit beta	KO:K02112	29.0878	49.4156	44.0287	40.1552	57.6859	57.3598	23.4615	15.8689	35.7724
Ga0214976_100035019	F-type H+-transporting ATPase subunit epsilon	KO:K02114	29.7663	54.8372	44.2046	36.3423	62.0117	74.5977	11.7639	19.8922	40.9341
Ga0214976_10003502	transcriptional pleiotropic repressor	KO:K03706	313.115	379.386	348.325	369.228	395.682	370.068	189.977	257.065	414.547
Ga0214976_100035020	murein DD-endopeptidase MepM/ murein hydrolase activator NlpD	COG0739	3.68873	4.721	4.35982	3.96334	9.69597	4.38791	0	0.748272	2.44294
Ga0214976_100035022	rod shape-determining protein MreB	KO:K03569	45.4642	50.2647	38.5131	42.8674	58.8231	42.261	12.63	33.4852	44.7616
Ga0214976_100035023	flagellar basal-body rod protein FlgG	KO:K02392	52.7538	65.322	54.0767	60.6111	36.96	21.7116	12.4704	20.6964	29.2065
Ga0214976_100035024	flagellar basal-body rod protein FlgG	KO:K02392	33.8021	57.0406	41.0887	42.9796	27.1962	20.0826	4.825	15.2978	26.0314
Ga0214976_100035025	flagella basal body P-ring formation protein FlgA	COG1261	25.3159	53.0987	36.4823	33.0372	37.1554	22.7406	6.63437	22.4368	22.3991
Ga0214976_100035026	flagellar L-ring protein precursor FlgH	KO:K02393	31.3028	57.5584	36.2981	38.1941	48.1121	19.5236	6.37936	17.5291	25.8797
Ga0214976_100035027	flagellar P-ring protein precursor FlgI	KO:K02394	29.3319	44.245	30.4708	37.8441	31.1315	23.8983	8.09864	16.5774	22.6754
Ga0214976_100035028	flagellar protein FlgJ	KO:K02395	58.3215	66.1406	58.3975	49.8192	60.9393	37.8081	17.991	27.8867	42.136
Ga0214976_100035029	exopolysaccharide biosynthesis protein/exopolysaccharide biosynthesis protein	COG4632,COG4632	108.704	136.581	106.954	115.202	95.5217	90.2356	35.9072	55.7529	66.8694
Ga0214976_10003503	DNA polymerase-4	KO:K02346	68.9003	102.388	82.7546	84.903	98.1237	89.6534	37.3073	34.5137	68.5168
Ga0214976_100035030	SpoIVB peptidase S55	pfam05580	81.4849	125.341	86.4319	104.895	109.335	112.553	56.4749	57.513	70.2871
Ga0214976_100035031	outer membrane protein insertion porin family	KO:K07277	164.157	229.452	172.305	181.57	183.341	229.824	117.508	116.335	180.19
Ga0214976_100035032	hypothetical protein	Hypo-rule applied	8.14178	11.7441	12.065	9.37622	8.14625	10.413	0.675088	1.90257	7.45375
Ga0214976_100035033	outer membrane protein	KO:K06142	9.7904	13.4093	8.83628	11.7786	19.4503	14.7187	4.53711	5.75402	8.34914
Ga0214976_100035034	hypothetical protein	Hypo-rule applied	101.734	134.967	99.5151	104.749	120.533	114.604	56.6168	53.9358	87.7775
Ga0214976_100035035	lipopolysaccharide export system permease protein	KO:K11720	42.0935	56.7589	47.0255	57.6196	45.1638	51.5837	20.7596	27.3856	33.9898
Ga0214976_100035036	lipopolysaccharide assembly outer membrane protein LptD (OstA)	COG1452	45.5494	73.069	46.0771	55.602	65.5069	72.8208	28.0089	31.0732	45.9636
Ga0214976_100035037	hypothetical protein	COG5375	44.8131	60.7124	38.4805	47.0486	69.2512	62.9674	37.5998	42.3863	40.5081
Ga0214976_100035038	lipopolysaccharide export system protein LptA	COG1934	32.7131	42.416	28.131	30.6248	53.361	46.1288	21.2171	38.7471	23.568
Ga0214976_100035039	hypothetical protein	Hypo-rule applied	6.35262	7.38004	5.40282	7.06111	8.10404	5.48096	2.68636	2.64979	3.81991
Ga0214976_10003504	GTP-binding protein HflX	KO:K03665	39.5002	67.4801	52.0311	52.9775	75.705	63.0917	25.0747	23.0482	43.7545
Ga0214976_100035040	polar amino acid transport system ATP-binding protein	KO:K02028	4.16825	4.20396	2.19384	3.72853	4.14615	2.71722	0.652833	2.57578	1.09212
Ga0214976_100035041	lipid-A-disaccharide synthase	KO:K00748	48.8963	59.5827	39.6568	51.4252	44.345	29.1847	20.0598	27.8318	36.9138
Ga0214976_100035042	lipopolysaccharide export system ATP-binding protein	KO:K06861	45.2654	53.2394	30.8408	32.5044	41.6331	35.9515	28.8435	29.9288	17.9849
Ga0214976_100035043	uncharacterized protein (DUF3084 family)	COG4372	26.7186	39.1591	26.2926	27.7909	32.5804	24.6008	11.447	20.7901	16.5964
Ga0214976_100035044	S-layer family protein	pfam00395	1902.34	2651.36	2551.17	2423.58	2002.5	2360.27	889.068	1219.32	1698.79
Ga0214976_100035045	Holliday junction resolvase	pfam03652	80.1185	85.5912	61.6348	71.6157	82.9312	45.5074	34.1153	45.0889	51.1676
Ga0214976_100035046	hypothetical protein	Hypo-rule applied	206.847	291.747	239.544	248.007	232.353	257.441	99.8127	116.846	197.675
Ga0214976_100035047	hypothetical protein	Hypo-rule applied	186.91	306.679	215.123	239.033	233.388	252.702	105.728	136.834	188.206
Ga0214976_100035048	protein involved in polysaccharide export with SLBB domain/protein involved in polysaccharide export with SLBB domain/protein involved in polysaccharide export with SLBB domain/protein involved in polysaccharide export with SLBB domain/protein involved in polysaccharide export with SLBB domain/protein involved in polysaccharide export with SLBB domain/protein involved in polysaccharide export wit…	COG1596,COG1596,COG1596,COG1596,COG1596,COG1596,COG1596	211.13	304.8	240.561	231.57	264.83	294.865	110.398	147.9	196.059
Ga0214976_100035049	uncharacterized protein involved in exopolysaccharide biosynthesis/uncharacterized protein involved in exopolysaccharide biosynthesis	COG3206,COG3206	117.504	194.81	130.865	146.488	169.274	162.937	59.1188	91.9621	98.3473
Ga0214976_10003505	thymidine kinase	KO:K00857	80.1167	103.712	91.745	86.3045	98.7656	96.3522	38.0844	44.7214	88.1342
Ga0214976_100035050	tyrosine-protein kinase Etk/Wzc	KO:K16692	82.8952	115.758	66.9598	89.7574	90.4582	82.0308	44.2791	45.7561	47.4077
Ga0214976_100035051	protein-tyrosine phosphatase	KO:K01104	58.1647	74.6285	65.0537	73.3072	70.168	75.1056	32.0956	31.3108	48.3235
Ga0214976_100035052	hypothetical protein	Hypo-rule applied	91.1386	148.552	100.658	111.457	147.115	128.095	31.9504	63.0309	74.8298
Ga0214976_100035053	VanZ family protein	COG5652	38.6646	51.035	32.7646	50.6351	47.4129	37.5856	7.36025	21.3357	35.5317
Ga0214976_100035054	uncharacterized protein DUF4438	pfam14505	82.6648	131.126	82.1547	96.7017	121.969	124.021	53.9458	56.5561	73.2797
Ga0214976_100035055	hypothetical protein	Hypo-rule applied	283.895	283.578	241.707	243.552	174.474	150.664	52.1964	111.488	138.792
Ga0214976_100035056	thiamine biosynthesis protein ThiI	KO:K03151	29.6036	44.9791	33.734	33.6015	40.3309	44.6627	16.9881	21.4305	29.096
Ga0214976_100035057	cysteine desulfurase	KO:K04487	22.8815	36.2226	23.0395	27.4413	28.6606	21.5004	12.1966	11.916	24.7566
Ga0214976_100035058	hypothetical protein	Hypo-rule applied	163.731	220.035	153.144	173.782	177.759	176.79	91.2552	108.395	129.915
Ga0214976_100035059	S-adenosylmethionine synthetase	KO:K00789	75.221	99.8111	73.6805	82.1171	77.4013	84.3978	37.0744	37.5701	65.9806
Ga0214976_10003506	Trk K+ transport system NAD-binding subunit	COG0569	32.2506	43.5438	36.2981	36.5448	46.9164	39.7145	10.8484	23.8764	30.4199
Ga0214976_100035060	hypothetical protein	Hypo-rule applied	30.2391	47.1127	36.6236	37.6227	46.0204	49.5708	17.0498	14.4151	33.8705
Ga0214976_100035061	hypothetical protein	Hypo-rule applied	92.231	156.365	108.735	112.09	100.761	128.287	53.5801	51.7721	100.576
Ga0214976_100035062	hypothetical protein	Hypo-rule applied	23.1908	42.3085	24.7819	27.5527	35.6328	35.0284	15.1953	9.09189	24.9509
Ga0214976_100035063	glycosidase	COG0366	50.8347	89.0605	55.4752	69.4639	51.4698	66.9915	27.4718	32.0529	52.8512
Ga0214976_100035064	D-methionine transport system substrate-binding protein	KO:K02073	95.6376	220.306	88.3176	178.548	115.737	85.0842	30.8769	32.4188	54.2873
Ga0214976_10003507	uncharacterized protein YqhQ	COG3872	34.2052	45.6292	29.5119	41.5068	55.1186	45.9119	26.8626	34.941	43.5558
Ga0214976_10003508	peptide chain release factor 1	KO:K02835	86.1091	154.345	98.2933	103.539	142.272	141.526	54.4663	67.0941	80.8293
Ga0214976_10003509	release factor glutamine methyltransferase	KO:K02493	64.2878	120.188	83.052	98.7477	109.567	120.04	58.9904	40.7782	80.9962
Ga0214976_10005191	putative IMPACT (imprinted ancient) family translation regulator	COG1739	36.7357	44.6858	34.3817	36.1137	29.9965	28.1868	12.5457	19.5503	34.5681
Ga0214976_100051910	uncharacterized protein YdiU (UPF0061 family)	COG0397	1.19317	2.03365	1.83976	1.85916	1.65392	1.59398	0.325522	0.550441	1.30696
Ga0214976_100051911	ribokinase	KO:K00852	67.4331	94.287	83.1699	79.5938	67.5859	59.4452	32.5451	34.3587	52.3707
Ga0214976_100051912	superfamily II RNA helicase/superfamily II RNA helicase	COG4581,COG4581	36.7279	59.0383	40.9749	48.186	40.3709	41.2943	12.2894	18.2728	25.3088
Ga0214976_100051913	hypothetical protein	KO:K07024	22.1081	43.5646	25.7314	27.3511	42.6473	37.7003	16.2087	9.13603	15.6883
Ga0214976_100051914	ATP-dependent helicase/DNAse subunit B	COG3857	27.7082	53.9181	36.4163	39.4607	37.1155	43.1141	14.7068	14.8338	21.4305
Ga0214976_100051915	ATP-dependent helicase/nuclease subunit A	KO:K16898	24.0158	47.6679	33.1932	29.3964	31.3575	33.2977	14.6348	11.8318	15.6788
Ga0214976_100051916	predicted Zn-dependent peptidase	COG0612	19.403	41.2996	22.2372	21.8296	30.1134	28.3873	5.92688	11.6924	10.5348
Ga0214976_100051917	predicted Zn-dependent peptidase	COG0612	37.2726	65.0923	42.9338	51.1354	41.0314	44.0898	11.8816	15.2776	17.889
Ga0214976_100051918	5-formyltetrahydrofolate cyclo-ligase	KO:K01934	26.4325	42.1524	34.2779	29.793	26.0113	36.3497	9.38579	12.5043	15.416
Ga0214976_100051919	glycerol kinase	KO:K00864	98.2556	175.707	135.942	128.607	116.185	154.164	58.9718	60.7603	82.3177
Ga0214976_10005192	flavin reductase (DIM6/NTAB) family NADH-FMN oxidoreductase RutF	COG1853	37.9311	45.3525	33.5757	38.8869	42.581	42.8042	20.3684	23.918	34.9261
Ga0214976_100051920	deoxyribose-phosphate aldolase	KO:K01619	83.7545	155.133	108.755	94.8537	116.506	154.16	52.0669	59.7188	67.8592
Ga0214976_100051921	tetratricopeptide (TPR) repeat protein	COG0457	59.1494	109.562	70.6873	80.4457	76.142	101.158	30.851	28.6151	41.5499
Ga0214976_100051922	16S rRNA (guanine1207-N2)-methyltransferase	KO:K00564	76.7038	105.039	79.3686	76.1284	84.9696	99.0305	63.0053	47.789	43.7221
Ga0214976_100051923	N-acetylmuramoyl-L-alanine amidase	KO:K01448	10.5953	13.5888	10.1391	9.47755	14.3332	17.3891	10.6204	8.60513	11.3264
Ga0214976_100051924	ADP-dependent phosphofructokinase/glucokinase	KO:K00918	28.3146	41.5963	35.7105	38.8549	38.8717	34.1467	20.7363	16.2124	26.1852
Ga0214976_100051925	hypothetical protein	Hypo-rule applied	67.2072	83.8975	60.1928	68.2003	68.2552	67.2437	26.2708	41.0572	36.7568
Ga0214976_100051926	aspartate aminotransferase-like enzyme	COG0075	62.3601	105.62	79.0074	77.7594	75.9312	80.0305	36.4608	39.1905	50.6403
Ga0214976_100051927	diadenylate cyclase	KO:K18672	41.1595	64.3739	42.8846	49.2705	49.5737	55.7915	20.1436	23.7723	43.597
Ga0214976_100051928	YbbR domain-containing protein	COG4856	33.8153	48.1534	21.7895	29.6258	42.8674	33.2216	20.1795	27.8471	21.6519
Ga0214976_100051929	phosphoglucosamine mutase	KO:K03431	52.2698	86.335	51.9391	60.5444	61.2201	57.4888	26.1288	27.6638	25.3996
Ga0214976_10005193	uncharacterized protein	KO:K06872	69.0705	111.384	77.9807	68.8806	103.145	121.909	49.7294	53.5763	54.1277
Ga0214976_100051930	holo-[acyl-carrier protein] synthase	KO:K00997	70.7845	101.809	58.0396	56.4569	78.3697	70.2951	50.0919	42.0071	36.3809
Ga0214976_100051931	NAD(P)H-hydrate epimerase	KO:K17759	74.1601	134.477	61.3502	77.55	117.393	89.5909	41.981	51.21	41.0898
Ga0214976_100051932	alanine racemase	KO:K01775	77.9746	121.427	74.2282	81.329	97.4465	85.0732	35.0463	41.9167	45.4732
Ga0214976_100051933	carbohydrate-binding DOMON domain-containing protein	COG4945	76.577	85.432	71.6818	82.0465	78.3111	57.5942	19.1541	32.0513	34.8467
Ga0214976_100051934	DNA replication protein DnaD	COG3935	67.7391	112.501	79.0651	85.5112	85.1726	76.6138	32.939	38.4582	52.742
Ga0214976_100051935	DNA replication protein DnaC	KO:K02315	67.9096	109.113	73.1092	79.8921	71.9936	82.8505	24.3509	40.7028	57.5931
Ga0214976_100051936	polar amino acid transport system permease protein	KO:K02029	53.0102	81.4944	55.809	66.2249	62.4018	51.1417	26.2013	30.7674	48.9459
Ga0214976_100051937	polar amino acid transport system substrate-binding protein	KO:K02030	84.6236	99.3409	65.6322	87.8741	68.618	73.5474	23.1074	49.2817	122.655
Ga0214976_100051938	N-acetylglucosamine-6-phosphate deacetylase	KO:K01443	58.0116	90.7356	55.7291	68.2005	84.0014	69.9155	30.3359	37.8454	52.7789
Ga0214976_100051939	glucosamine-6-phosphate deaminase	KO:K02564	115.399	166.401	140.007	139.396	123.141	120.037	47.0039	54.8274	74.9197
Ga0214976_10005194	LemA protein	KO:K03744	146.824	163.649	154.347	150.555	134.568	118.428	60.7795	61.8554	111.281
Ga0214976_100051940	2-phospho-L-lactate transferase/gluconeogenesis factor (CofD/UPF0052 family)	COG0391	212.064	349.107	276.689	258.068	246.287	270.021	101.321	123.875	157.55
Ga0214976_100051941	vancomycin resistance protein YoaR	COG2720	79.0253	133.943	97.8775	98.8387	107.305	100.321	41.9518	41.7856	75.3727
Ga0214976_100051942	hypothetical protein	KO:K09762	28.5219	42.2751	30.0263	32.0443	34.5519	31.0379	15.9105	19.3823	22.4954
Ga0214976_100051943	central glycolytic genes regulator	KO:K05311	23.724	36.392	16.7367	24.004	17.9107	19.4689	12.0202	23.1921	30.7817
Ga0214976_100051944	glyceraldehyde 3-phosphate dehydrogenase	KO:K00134	188.728	288.634	163.431	205.471	82.7287	100.068	61.3546	151.099	98.5345
Ga0214976_100051945	phosphoglycerate kinase	KO:K00927	41.0632	71.129	38.6032	46.2285	26.5803	38.7213	18.5115	39.9214	32.5836
Ga0214976_100051946	triosephosphate isomerase	KO:K01803	63.4549	96.2759	58.5263	74.5597	28.8434	46.3564	20.4689	45.7886	47.7254
Ga0214976_100051947	2,3-bisphosphoglycerate-independent phosphoglycerate mutase	KO:K15633	83.4875	128.988	79.9596	91.2518	44.7461	61.8876	33.3734	58.3487	59.449
Ga0214976_100051948	enolase	KO:K01689	117.863	200.908	143.551	139.681	80.9298	95.4104	39.2656	84.5611	90.1034
Ga0214976_100051949	beta-glucosidase	KO:K05350	70.7599	105.93	85.5677	87.4734	52.7757	61.4821	28.7927	20.3376	39.7533
Ga0214976_10005195	ABC-type glycerol-3-phosphate transport system substrate-binding protein	COG1653	70.9938	94.0376	80.0734	83.8891	80.6743	52.7947	21.6873	29.687	52.4516
Ga0214976_10005196	ribonuclease HI	KO:K03469	30.037	36.8279	23.4442	27.4789	43.6962	23.5831	10.5849	19.0918	23.3739
Ga0214976_10005197	hypothetical protein	Hypo-rule applied	46.6542	65.202	50.4875	56.5456	56.8619	39.8555	14.863	23.5369	32.5604
Ga0214976_10005198	epoxyqueuosine reductase	KO:K18979	74.9985	144.813	97.1008	97.0361	121.558	103.231	37.91	30.749	46.4046
Ga0214976_10005199	Fe-S cluster biogenesis protein NfuA	COG0694	130.702	111.954	85.8838	120.076	189.997	109.088	106.085	84.9088	156.174
Ga0214976_10006361	DNA gyrase subunit A	KO:K02469	47.6535	69.0703	47.3763	52.4405	71.2248	71.0273	32.7096	35.2273	51.5279
Ga0214976_100063610	spoIIIJ-associated protein	KO:K06346	86.5695	122.44	97.872	93.7613	141.083	147.81	56.6688	64.7344	160.024
Ga0214976_100063611	tRNA modification GTPase	KO:K03650	31.2955	50.8127	32.7938	40.8453	56.1057	43.4257	23.2837	13.3169	42.1591
Ga0214976_100063612	tRNA uridine 5-carboxymethylaminomethyl modification enzyme	KO:K03495	47.3183	92.7958	56.9845	67.5498	84.0771	56.6281	17.7526	21.299	54.2206
Ga0214976_100063613	16S rRNA (guanine527-N7)-methyltransferase	KO:K03501	39.2822	70.6741	34.7587	46.1622	52.8529	47.9133	10.4025	11.7267	44.8108
Ga0214976_100063614	ParB family chromosome partitioning protein	KO:K03497	64.7124	84.7952	67.9151	66.9241	72.0455	52.1254	17.2041	26.6669	38.674
Ga0214976_100063615	chromosome partitioning protein	KO:K03496	57.1504	86.5745	58.723	75.4171	73.4846	48.8898	18.0401	36.8162	36.4232
Ga0214976_100063616	ParB family chromosome partitioning protein	KO:K03497	41.8806	96.5288	43.318	61.5447	88.6299	73.9605	34.1875	35.3806	33.9403
Ga0214976_100063617	uncharacterized protein DUF1256	pfam06866	20.3657	39.2409	25.5792	25.4628	29.3737	20.695	9.56903	8.53984	9.07123
Ga0214976_100063618	uncharacterized membrane protein YkvI	COG3949	8.29004	12.0755	7.47524	11.3608	10.7586	7.83419	3.76445	3.18275	3.30622
Ga0214976_100063619	Flp pilus assembly protein TadD	COG5010	37.1074	58.6804	43.6679	39.8002	53.2659	33.1198	12.6256	20.8409	18.104
Ga0214976_10006362	DNA gyrase subunit B	KO:K02470	42.3586	61.3906	40.2258	49.7263	64.5335	56.6902	28.5704	35.008	45.8005
Ga0214976_100063620	aminomethyltransferase	KO:K00605	117.259	172.2	129.36	142.238	126.306	107.468	55.366	58.17	88.4724
Ga0214976_100063621	glycine cleavage system H protein	KO:K02437	198.245	260.018	142.689	240.052	149.719	135.188	79.4205	91.6623	106.29
Ga0214976_100063622	glycine cleavage system pyridoxal-binding protein P	COG0403	272.142	475.461	290.871	338.217	269.476	261.92	102.625	126.461	153.685
Ga0214976_100063623	glycine cleavage system protein P-like pyridoxal-binding family	COG1003	299.446	518.861	316.191	373.818	297.705	246.669	128.907	135.225	183.737
Ga0214976_100063624	foldase protein PrsA	KO:K07533	106.138	127.952	137.851	119.36	109.205	124.859	50.1962	65.6159	100.947
Ga0214976_100063625	hypothetical protein	COG4481	20.6869	19.3257	10.3709	9.82976	21.56	14.0656	2.61133	5.8875	13.9792
Ga0214976_100063626	hypothetical protein	Hypo-rule applied	30.5403	43.6496	28.7503	33.1191	41.9381	30.7949	15.7223	13.9258	22.6947
Ga0214976_100063627	uncharacterized membrane protein	COG4708	36.0723	48.8704	25.2026	39.3309	44.1556	29.2172	7.26383	17.5468	22.9146
Ga0214976_100063628	hypothetical protein	KO:K06942	26.5435	41.6546	34.2229	34.4587	48.0907	32.4981	15.5897	16.0679	19.6717
Ga0214976_100063629	hypothetical protein	Hypo-rule applied	16.9796	22.0178	15.4071	23.0784	20.6293	20.9282	1.70958	5.78161	22.8796
Ga0214976_10006363	uncharacterized protein DUF370	pfam04025	27.2122	33.9894	24.8656	30.8451	28.5203	24.7381	24.3244	18.9837	26.9196
Ga0214976_100063630	small subunit ribosomal protein S6	KO:K02990	153.297	165.438	154.784	167.491	330.773	366.265	176.069	134.635	302.784
Ga0214976_100063631	single-strand DNA-binding protein	KO:K03111	189.255	197.508	179.045	190.824	317.479	366.265	194.537	162.394	357.986
Ga0214976_100063632	small subunit ribosomal protein S18	KO:K02963	202.299	191.851	181.806	186.144	353.021	361.73	200.437	144.423	465.978
Ga0214976_100063633	uncharacterized protein YybS (DUF2232 family)	COG4241	13.1471	16.4137	15.2645	15.8336	28.0088	21.4802	10.3216	10.5777	24.8017
Ga0214976_100063634	large subunit ribosomal protein L9	KO:K02939	44.3506	59.4029	45.2505	42.8789	72.4145	49.8317	23.4434	23.4246	32.4444
Ga0214976_100063635	ATP-dependent Lon protease	KO:K01338	33.6049	55.8509	40.1119	43.0187	53.8042	52.7364	22.3594	16.9439	33.249
Ga0214976_100063636	Mg/Co/Ni transporter MgtE	COG2239	56.8622	77.9187	71.032	65.4027	63.4626	70.9749	22.951	38.809	76.5532
Ga0214976_100063637	galactokinase	KO:K00849	58.2248	91.7031	83.089	78.1237	73.8113	66.5897	31.9504	27.0132	50.3765
Ga0214976_100063638	UDPglucose--hexose-1-phosphate uridylyltransferase	KO:K00965	31.9626	42.2553	35.9254	39.7123	43.3856	27.7163	16.5903	16.2269	32.1618
Ga0214976_100063639	2-iminobutanoate/2-iminopropanoate deaminase	KO:K09022	38.0008	62.7338	39.8047	51.3817	49.6499	37.673	18.6134	16.0869	25.3259
Ga0214976_10006364	DNA replication and repair protein RecF	KO:K03629	26.7761	37.8729	24.5488	29.2276	35.7514	34.0876	21.4856	23.2519	23.0037
Ga0214976_100063640	D-alanine-D-alanine ligase	KO:K01921	86.4021	118.23	93.5604	100.63	68.3189	73.4492	34.3116	33.4525	58.1756
Ga0214976_100063641	ATP-binding cassette subfamily F protein 3	KO:K06158	54.6804	102.334	66.4161	74.1878	80.1762	89.0888	28.6796	34.3512	44.7225
Ga0214976_100063642	DNA replication protein DnaD	COG3935	37.1824	56.4831	46.9484	47.4682	39.3115	42.1547	17.0753	23.6602	30.9457
Ga0214976_100063643	replicative DNA helicase	KO:K02314	31.8421	50.8555	43.2058	41.8597	38.0796	34.0872	19.3086	19.4753	29.0145
Ga0214976_100063644	hypothetical protein	Hypo-rule applied	46.0793	45.222	33.7572	57.0635	40.7484	22.6904	11.8816	13.3941	23.0569
Ga0214976_100063645	16S rRNA (adenine1518-N6/adenine1519-N6)-dimethyltransferase	KO:K02528	44.8642	76.9606	57.1179	46.1068	54.562	53.259	18.1734	25.7638	31.1393
Ga0214976_100063646	hypothetical protein	KO:K09776	27.9166	38.7341	23.9396	31.7038	20.6828	16.6942	9.15923	14.9142	19.749
Ga0214976_10006365	ribosome-associated protein	KO:K14761	56.9783	84.7714	56.3886	63.4118	53.3484	55.7449	33.1578	33.6409	29.5839
Ga0214976_10006366	DNA polymerase-3 subunit beta	KO:K02338	48.4167	82.8164	62.3488	69.041	52.2894	57.7005	32.2359	26.518	40.9558
Ga0214976_10006367	chromosomal replication initiator protein	KO:K02313	41.2144	64.2043	52.8818	52.5884	44.3186	37.2388	16.2599	22.5303	36.1548
Ga0214976_10006368	ribonuclease P protein component	KO:K03536	141.794	175.582	133.656	145.014	277.031	268.427	138.021	179.077	244.401
Ga0214976_10006369	YidC/Oxa1 family membrane protein insertase	KO:K03217	62.6886	73.1741	58.3799	81.8906	109.496	81.9942	52.6374	61.058	98.0114
Ga0214976_10006671	hypothetical protein	KO:K07015	133.671	176.409	121.084	155.952	195.408	138.504	109.062	112.45	137.06
Ga0214976_100066711	stage III sporulation protein AE	KO:K06394	1.4085	0.592206	0.627451	0.693149	1.30441	0.301713	0	0	0.549743
Ga0214976_100066715	uncharacterized protein UPF0236	pfam06782	35.4724	34.8136	40.7683	40.8519	22.091	17.36	11.3715	17.7205	25.7375
Ga0214976_100066716	uncharacterized alkaline shock family protein YloU	COG1302	164.023	173.994	124.574	170.936	193.783	162.739	86.2051	111.884	139.658
Ga0214976_100066717	uncharacterized alkaline shock family protein YloU	COG1302	102.152	118.228	100.836	126.424	135.742	81.4747	45.0913	84.8884	86.2956
Ga0214976_100066718	small integral membrane protein DUF2273	pfam10031	118.035	114.306	86.1428	109.212	121.314	92.4206	59.1235	67.9316	74.5612
Ga0214976_100066719	N utilization substance protein B	KO:K03625	176.591	213.243	165.348	181.736	209.879	156.673	63.0569	112.55	147.292
Ga0214976_10006672	hypothetical protein	KO:K06948	68.2768	106.259	53.7575	70.6665	110.497	84.979	58.5819	66.7841	71.7697
Ga0214976_100066720	N6-L-threonylcarbamoyladenine synthase	KO:K01409	74.4736	116.234	58.2749	69.1992	154.246	91.5746	42.3896	68.5866	60.9022
Ga0214976_100066721	exodeoxyribonuclease VII large subunit	KO:K03601	47.2181	72.6225	33.4594	47.9357	91.1546	53.2433	22.9328	28.7493	46.434
Ga0214976_100066722	exodeoxyribonuclease VII small subunit	KO:K03602	40.0354	46.8551	29.2877	36.8023	63.4771	33.46	12.2385	32.1918	47.0898
Ga0214976_100066723	geranylgeranyl diphosphate synthase type II	KO:K13789	55.7537	86.0378	61.8652	56.1637	86.5297	69.7122	31.9325	30.5979	61.611
Ga0214976_100066724	hypothetical protein	Hypo-rule applied	75.1585	72.5344	65.6331	69.2509	68.0882	60.7639	16.8832	48.5327	46.8849
Ga0214976_100066725	1-deoxy-D-xylulose-5-phosphate synthase	KO:K01662	72.1821	108.782	87.2836	83.7921	100.984	98.0913	35.0562	37.4018	59.5671
Ga0214976_100066726	23S rRNA (cytidine1920-2'-O)/16S rRNA (cytidine1409-2'-O)-methyltransferase	KO:K06442	90.4146	139.141	109.03	101.101	117.278	113.897	39.6545	46.0369	64.9519
Ga0214976_100066727	NAD+ kinase	KO:K00858	46.0136	69.1443	44.994	52.3521	55.763	56.7242	20.9591	26.8201	32.7882
Ga0214976_100066728	transcriptional regulator of arginine metabolism	KO:K03402	49.2726	67.1355	45.7704	49.4552	56.7131	43.2406	23.8127	24.0478	29.5453
Ga0214976_100066729	DNA repair protein RecN (Recombination protein N)	KO:K03631	41.2069	67.5052	31.082	41.7713	46.9449	42.6633	16.8632	21.2277	25.9537
Ga0214976_10006673	hypothetical protein	Hypo-rule applied	28.2442	36.5909	15.2034	32.6215	34.7669	20.7134	22.3945	26.6479	20.8133
Ga0214976_100066730	stage IV sporulation protein B	KO:K06399	9.41564	13.6375	9.73109	9.25589	13.7931	13.1161	2.89573	4.28447	8.23526
Ga0214976_100066731	methylaspartate mutase sigma subunit	KO:K01846	119.516	115.088	94.1979	124.735	77.3005	49.6662	26.661	28.7482	53.1337
Ga0214976_100066732	MutL-like protein	pfam13941	83.4339	141.089	88.1561	111.34	114.395	94.1457	41.1512	43.728	58.572
Ga0214976_100066733	methylaspartate mutase epsilon subunit	KO:K19268	118.521	194.817	142.651	148.997	126.992	109.333	63.9337	45.413	77.3784
Ga0214976_100066734	uncharacterized protein DUF1446	pfam07287	60.1932	88.7842	79.1615	79.4336	50.3439	58.5686	23.6046	21.8436	33.1228
Ga0214976_100066735	uncharacterized protein DUF4387	pfam14330	112.761	106.786	112.5	97.6422	66.9645	56.6392	22.032	24.8367	43.7023
Ga0214976_100066736	methylaspartate ammonia-lyase	KO:K04835	77.5994	127.842	101.53	98.3977	98.5155	89.86	43.8293	30.5045	39.5302
Ga0214976_100066737	fumarate hydratase subunit alpha	KO:K01677	89.0298	155.156	102.428	111.658	120.449	115.117	62.0889	38.1779	55.9001
Ga0214976_100066738	hypothetical protein	Hypo-rule applied	74.1037	112.034	73.0991	88.9023	102.124	83.1725	40.0625	39.9038	51.5967
Ga0214976_100066739	two-component system response regulator (stage 0 sporulation protein A)	KO:K07699	69.9637	123.484	74.1346	78.8491	116.338	94.4757	44.6935	49.6734	58.5506
Ga0214976_10006674	Xaa-Pro aminopeptidase	KO:K01262	135.586	187.193	105.302	160.243	172.968	136.869	71.2221	99.2247	105.809
Ga0214976_100066740	uncharacterized membrane-anchored protein	COG4825	1.61275	2.13031	2.2788	1.65983	1.89496	1.77411	2.55746	1.44151	1.1409
Ga0214976_100066741	copper transport outer membrane protein MctB	pfam11382	2.12388	1.4387	0.342974	3.4974	6.65474	1.46596	0	0.42186	2.00332
Ga0214976_100066742	glycosyltransferase involved in cell wall biosynthesis	COG0463	1.72664	1.33974	2.23061	1.89551	2.95095	1.95018	2.6551	0.748272	0.666257
Ga0214976_100066743	UDP-N-acetylmuramyl pentapeptide phosphotransferase/UDP-N-acetylglucosamine-1-phosphate transferase	COG0472	1.76526	0.59789	0	1.13045	0.395078	0.761524	0.622071	0.35063	1.2488
Ga0214976_100066744	N-acetylmuramoyl-L-alanine amidase	KO:K01449	99.6088	150.077	122.945	120.395	99.8019	96.4669	49.0593	38.0219	64.8877
Ga0214976_100066745	peptidoglycan/xylan/chitin deacetylase (PgdA/CDA1 family)	COG0726	56.2672	83.527	70.6162	75.6306	66.248	50.9267	17.8995	30.615	45.6389
Ga0214976_100066746	peptidoglycan/xylan/chitin deacetylase (PgdA/CDA1 family)	COG0726	46.9059	75.5022	56.772	52.3857	63.6109	53.0115	18.166	24.3529	38.6034
Ga0214976_100066747	spore germination protein YaaH	COG3858	27.6388	49.1439	39.3772	41.0597	40.1304	29.5173	5.81479	15.295	25.2917
Ga0214976_100066748	predicted Zn-dependent peptidase	COG0612	58.2076	94.6672	70.2841	75.1973	94.2048	65.4993	29.8931	40.7367	54.8191
Ga0214976_100066749	dimeric dUTPase (all-alpha-NTP-PPase superfamily)	COG4508	38.3352	57.8181	59.2702	58.986	53.7523	41.4436	15.6251	23.4855	41.8227
Ga0214976_10006675	elongation factor P	KO:K02356	191.282	233.807	162.787	193.599	213.51	186.971	102.39	124.562	123.043
Ga0214976_100066750	hypothetical protein	Hypo-rule applied	5.76117	9.92371	7.08831	6.676	11.0519	6.81691	4.25377	3.2695	1.94076
Ga0214976_100066751	sporulation protein YlmC with PRC-barrel domain	COG1873	4.13469	5.34702	3.64195	1.03161	1.0095	1.94583	0	3.5837	3.72272
Ga0214976_100066752	hypothetical protein	Hypo-rule applied	7.59684	5.53958	3.03085	10.7927	14.4019	5.78334	4.72428	4.79311	2.84517
Ga0214976_10006676	hypothetical protein	Hypo-rule applied	418.846	402.924	357.038	416.682	262.44	308.923	156.668	157.054	221.634
Ga0214976_10006677	stage III sporulation protein AA	KO:K06390	1.01365	1.13296	0.818445	1.04324	2.72234	1.04948	0.535808	0.302008	0.537813
Ga0214976_10006691	predicted PurR-regulated permease PerM	COG0628	4.68896	4.70486	4.73247	5.38885	5.50946	3.64102	0.619638	2.44481	3.10978
Ga0214976_100066910	histidyl-tRNA synthetase	KO:K01892	52.4009	89.4215	50.0309	58.0101	125.332	71.0586	42.5274	38.0585	52.0475
Ga0214976_100066911	parvulin-like peptidyl-prolyl isomerase	COG0760	63.3401	94.0643	39.778	56.5562	162.776	97.458	77.8392	86.1429	112.431
Ga0214976_100066912	oxygen-independent coproporphyrinogen-3 oxidase	KO:K02495	40.4218	62.2366	40.1378	46.8985	68.1162	49.6462	22.7911	27.5816	36.6695
Ga0214976_100066913	glyoxylase-like metal-dependent hydrolase (beta-lactamase superfamily II)	COG0491	44.1721	71.3685	41.0633	52.1917	74.3593	56.766	18.4867	34.7334	32.7304
Ga0214976_100066914	D-tyrosyl-tRNA(Tyr) deacylase	KO:K07560	55.5643	85.2125	42.6461	68.1912	94.7479	62.3548	46.8868	29.4309	32.8009
Ga0214976_100066915	GTP pyrophosphokinase	KO:K00951	95.2756	137.527	94.2291	116.84	110.67	85.3276	41.7325	52.3001	60.8276
Ga0214976_100066916	adenine phosphoribosyltransferase	KO:K00759	95.5736	98.8532	84.2283	100.872	106.052	75.4773	41.2872	51.7145	69.9904
Ga0214976_100066917	single-stranded-DNA-specific exonuclease	KO:K07462	18.5839	31.4177	20.6927	21.0087	26.5001	23.1347	10.104	10.441	14.1484
Ga0214976_100066918	hypoxanthine phosphoribosyltransferase	KO:K00760	124.131	160.217	116.208	156.297	141.347	98.3423	45.2208	65.9708	92.2633
Ga0214976_100066919	hypothetical protein	KO:K09163	50.9313	72.1063	54.5019	56.1922	65.657	43.5914	14.3584	28.3258	21.8583
Ga0214976_10006692	hypothetical protein	Hypo-rule applied	8.93999	10.122	13.1993	9.46384	5.145	6.61141	0	1.52205	9.93833
Ga0214976_100066920	hypothetical protein	Hypo-rule applied	35.159	50.5643	29.8925	40.0822	43.5812	33.2904	21.6028	22.2041	21.6836
Ga0214976_100066921	serine phosphatase RsbU (regulator of sigma subunit)	COG2208	50.0757	85.7296	64.1716	49.1401	79.1357	80.8524	34.0446	37.2271	38.2725
Ga0214976_100066922	hypothetical protein	Hypo-rule applied	46.1856	54.4925	46.7363	46.2391	40.88	34.3254	16.7532	21.3709	29.2065
Ga0214976_100066923	preprotein translocase subunit YajC	KO:K03210	186.41	174.367	164.468	191.027	150.92	135.621	104.885	98.839	206.169
Ga0214976_100066924	queuine tRNA-ribosyltransferase	KO:K00773	53.2207	73.25	54.0402	55.6595	63.0751	62.72	31.1158	32.6743	51.7684
Ga0214976_100066925	S-adenosylmethionine:tRNA ribosyltransferase-isomerase	KO:K07568	57.6238	75.9824	56.3295	70.5031	59.3638	55.7894	26.5068	39.8415	51.3448
Ga0214976_100066926	anti-sigma factor-like protein	pfam12791	178.344	269.113	218.12	202.273	183.174	171.948	63.0062	111.132	135.207
Ga0214976_100066927	RNA polymerase sigma factor	KO:K03093	85.1953	115.238	101.596	113.374	74.4484	68.787	28.6686	53.1454	75.4567
Ga0214976_100066928	GTP-binding protein Era	KO:K03595	35.0425	42.6507	27.8965	35.4892	47.4804	35.1697	17.0881	16.2535	16.08
Ga0214976_100066929	cytidine deaminase	KO:K01489	42.0436	54.3058	30.4095	33.4591	59.9295	42.8253	18.4121	12.9725	15.0158
Ga0214976_10006693	nitrogen fixation NifU-like protein	KO:K04488	60.0697	101.414	81.0689	82.1446	116.092	59.2607	12.6064	51.1604	100.807
Ga0214976_100066930	diacylglycerol kinase (ATP)	KO:K00901	28.5254	39.203	25.1209	31.5974	51.5336	29.7997	13.0407	11.0256	18.1799
Ga0214976_100066931	probable rRNA maturation factor	KO:K07042	25.3545	30.1223	13.2279	23.2844	47.7968	23.2217	13.4022	9.2974	10.003
Ga0214976_100066932	hypothetical protein	KO:K07037	55.8819	90.1517	56.2208	64.6333	79.6891	65.4833	25.9754	31.0191	42.1286
Ga0214976_100066933	phosphate starvation-inducible protein PhoH	COG1702	196.882	254.456	227.134	204.956	180.917	173.163	50.414	110.077	111.686
Ga0214976_100066934	similar to stage IV sporulation protein	KO:K06438	3.66381	3.44235	1.96704	2.76849	4.34486	2.85729	0	1.58778	3.09679
Ga0214976_100066936	hypothetical protein	Hypo-rule applied	100.515	158.697	107.021	108.678	133.492	130.942	57.2183	61.2112	87.1252
Ga0214976_100066937	uncharacterized protein YqfA (UPF0365 family)	COG4864	110.985	183.354	130.325	131.7	126.043	115.315	50.8022	63.1568	80.3803
Ga0214976_100066938	membrane-bound serine protease (ClpP class)	KO:K07403	47.6024	71.7457	53.7043	66.1681	64.3303	53.0138	16.5149	36.6139	44.6956
Ga0214976_100066939	small subunit ribosomal protein S21	KO:K02970	464.88	405.659	373.292	452.862	397.88	328.587	183.624	205.477	425.541
Ga0214976_10006694	cysteine desulfurase	KO:K04487	74.9418	123.929	92.7373	92.2421	129.919	82.9712	29.9863	62.7449	90.1579
Ga0214976_100066940	histidine triad (HIT) family protein	KO:K02503	211.264	310.643	191.177	250.922	277.055	255.926	98.9549	93.4835	143.159
Ga0214976_100066941	threonylcarbamoyladenosine tRNA methylthiotransferase MtaB	KO:K18707	71.6092	102.083	67.7968	82.5505	121.332	85.8559	31.4193	39.8972	57.8779
Ga0214976_100066942	16S rRNA (uracil1498-N3)-methyltransferase	KO:K09761	26.6543	40.0616	18.7376	26.26	45.6839	22.3287	17.3406	15.5661	19.3394
Ga0214976_100066943	ribosomal protein L11 methyltransferase	KO:K02687	34.0331	52.4589	24.9328	41.3719	69.0013	29.7521	11.328	23.5085	23.7745
Ga0214976_100066944	molecular chaperone DnaJ	KO:K03686	110.927	176.529	123.251	142.081	185.165	110.308	40.0669	63.9071	88.8478
Ga0214976_100066945	molecular chaperone DnaK	KO:K04043	82.4816	136.114	81.8291	96.6436	162.947	86.1908	40.7293	62.145	82.9785
Ga0214976_100066946	molecular chaperone GrpE	KO:K03687	55.8299	85.2128	53.1822	51.8918	113.006	55.823	32.3517	59.481	53.6058
Ga0214976_100066947	heat-inducible transcriptional repressor	KO:K03705	49.3212	68.5182	52.9909	55.5333	92.1468	52.8292	17.6712	42.2005	53.2119
Ga0214976_10006695	DNA-binding IscR family transcriptional regulator	COG1959	79.4077	100.019	77.0207	91.0732	102.203	73.809	30.0391	71.9591	103.736
Ga0214976_10006696	putative ATPase	KO:K07478	55.5218	70.5169	52.4516	60.5829	69.0823	58.572	28.0821	15.6281	41.5076
Ga0214976_10006697	tRNA A37 threonylcarbamoyladenosine dehydratase	COG1179	58.3868	89.7074	58.9581	60.9771	105.121	85.9254	30.219	35.2272	59.2853
Ga0214976_10006698	hypothetical protein	Hypo-rule applied	98.7899	167.76	140.025	143.578	178.311	122.986	67.653	77.2185	100.161
Ga0214976_10006699	aspartyl-tRNA synthetase	KO:K01876	79.447	130.426	99.4349	104.828	166.362	101.758	37.6126	42.5521	74.7875
Ga0214976_10006891	tryptophanyl-tRNA synthetase	KO:K01867	25.9158	31.1562	18.1155	20.6964	44.0764	21.1858	8.34564	15.3499	14.5493
Ga0214976_100068910	cystathionine beta-lyase family protein involved in aluminum resistance	COG4100	118.192	193.761	159.414	151.495	126.674	138.679	48.3053	92.0019	108.051
Ga0214976_100068911	hypothetical protein	Hypo-rule applied	247.389	270.433	253.942	270.11	168.357	152.057	45.4434	89.6495	152.678
Ga0214976_100068912	stage V sporulation protein K	KO:K06413	24.2058	39.4522	34.2001	29.6678	38.8409	32.8653	16.5849	17.5277	26.1843
Ga0214976_100068913	tRNA dimethylallyltransferase	KO:K00791	30.8707	48.8646	39.959	38.06	39.8351	40.4516	17.3379	19.8324	31.5638
Ga0214976_100068914	DNA mismatch repair protein MutL	KO:K03572	38.7643	63.6304	39.6676	47.3564	63.086	52.3915	17.436	22.187	37.1237
Ga0214976_100068915	DNA mismatch repair protein MutS	KO:K03555	60.0503	96.5172	70.889	72.2256	91.925	81.1027	35.1775	29.3286	57.9289
Ga0214976_100068916	tRNA-2-methylthio-N6-dimethylallyladenosine synthase	KO:K06168	45.3261	62.2862	47.6174	55.3547	69.2376	58.3549	29.214	29.72	44.7001
Ga0214976_100068917	uncharacterized membrane protein YcaP (DUF421 family)	COG2323	11.856	13.9281	12.6938	12.9264	14.8303	9.41648	3.43397	5.41957	9.65109
Ga0214976_100068918	uncharacterized protein DUF4363	pfam14276	17.154	22.9596	20.2505	24.8384	24.6238	21.7411	2.50138	15.5089	17.1567
Ga0214976_100068919	heptaprenyl diphosphate synthase	KO:K00805	18.4438	23.9353	17.5568	20.6029	15.6424	14.2938	3.64885	8.74085	12.5135
Ga0214976_10006892	hypothetical protein	Hypo-rule applied	34.2166	41.0254	22.1019	33.1567	54.4301	31.4746	11.1303	17.2523	15.8268
Ga0214976_100068920	hypothetical protein	KO:K09749	32.8963	54.8933	41.5045	44.2431	40.2351	35.7988	12.0441	18.7368	20.9546
Ga0214976_100068921	chemotaxis protein methyltransferase CheR	KO:K00575	24.4481	37.5515	24.3244	26.5188	21.952	21.1565	6.78946	12.5243	15.4883
Ga0214976_100068922	two-component system chemotaxis response regulator CheB	KO:K03412	24.2828	42.1852	25.8181	28.0142	30.588	29.8133	18.1745	15.8782	19.6106
Ga0214976_100068923	chemotaxis protein CheD	KO:K03411	21.938	43.2947	21.8243	33.2277	24.5757	23.0778	14.8829	14.5405	13.6107
Ga0214976_100068924	chemotaxis protein CheC	KO:K03410	43.2771	66.0657	34.2274	48.6483	47.6056	28.3093	8.77162	20.2259	18.4093
Ga0214976_100068925	two-component system chemotaxis response regulator CheY	KO:K03413	63.8006	88.9601	38.7046	71.2335	69.2064	47.5729	22.3189	32.5602	35.1411
Ga0214976_100068926	two-component system chemotaxis sensor kinase CheA	KO:K03407	63.3935	95.7235	75.3272	77.7165	55.5496	61.8185	25.1282	33.5022	41.7945
Ga0214976_100068927	flagellar motor switch protein FliN/FliY	KO:K02417	81.2631	133.74	98.5865	101.641	75.5307	69.9037	32.5156	33.391	48.4342
Ga0214976_100068928	flagellar motor switch protein FliM	KO:K02416	138.942	200.056	156.651	165.658	107.348	98.4592	47.0039	56.4665	78.6329
Ga0214976_100068929	purine-binding chemotaxis protein CheW	KO:K03408	198.062	256.007	224.334	216.169	158.342	103.008	47.721	76.3023	104.923
Ga0214976_10006893	LysM domain-containing protein	pfam01476	135.202	146.445	149.31	140.875	109.023	51.4072	45.3982	49.578	63.6053
Ga0214976_100068930	stage V sporulation protein AE	KO:K06407	6.4222	8.87474	5.18544	3.87767	8.624	9.97378	4.07367	6.123	7.26918
Ga0214976_100068931	stage V sporulation protein AD	KO:K06406	13.3769	27.8441	17.8598	17.0201	24.3516	21.2092	15.6212	14.9416	19.4807
Ga0214976_100068932	stage V sporulation protein AC	KO:K06405	14.9426	19.4135	21.4489	22.8534	16.464	15.3385	8.64113	9.13232	22.4064
Ga0214976_100068933	chromosome segregation ATPase	COG1196	127.751	218.33	182.6	161.77	169.106	201.539	71.3748	100.456	149.718
Ga0214976_100068934	hypothetical protein	Hypo-rule applied	80.8777	129.375	90.6291	91.883	95.1694	122.027	57.0408	62.3256	90.0267
Ga0214976_100068935	outer membrane biosynthesis protein TonB	COG0810	175.772	338.594	214.296	208.749	247.774	258.805	126.477	116.53	170.243
Ga0214976_100068936	biopolymer transport protein ExbD	KO:K03559	135.756	191.761	142.856	157.89	147.931	115.497	55.2904	70.2857	102.729
Ga0214976_100068937	biopolymer transport protein ExbB	KO:K03561	133.896	193.354	157.607	174.32	131.748	103.095	60.3753	96.4198	121.461
Ga0214976_100068938	RimJ/RimL family protein N-acetyltransferase	COG1670	31.3366	38.1552	37.4083	39.1914	33.3799	37.2355	11.1826	15.7577	34.0475
Ga0214976_100068939	hypothetical protein	KO:K07053	58.6856	93.7766	81.1789	71.0349	64.3082	77.5261	27.509	35.2996	55.028
Ga0214976_10006894	repressor LexA	KO:K01356	206.383	228.245	240.126	196.177	226.256	186.063	74.6729	124.076	198.571
Ga0214976_100068940	RNA polymerase sporulation-specific sigma factor	KO:K03091	75.1917	99.7926	92.395	82.5457	85.75	85.783	33.0793	38.4318	57.3713
Ga0214976_100068941	stage II sporulation protein AB (anti-sigma F factor)	KO:K06379	36.7723	46.8366	43.3235	43.4959	33.3832	35.1227	9.85567	19.1344	30.044
Ga0214976_100068942	stage II sporulation protein AA (anti-sigma F factor antagonist)	KO:K06378	35.3403	36.4913	26.3238	38.6219	24.797	20.7669	6.73176	13.6597	18.9194
Ga0214976_100068943	D-alanyl-D-alanine carboxypeptidase (penicillin-binding protein 5/6)	KO:K07258	9.42237	15.8316	12.6745	12.7433	19.0443	11.4651	5.34002	4.86215	8.38359
Ga0214976_100068944	pyrimidine-nucleoside phosphorylase	KO:K00756	90.056	169.491	116.893	112.224	130.507	120.34	40.809	41.9328	59.6904
Ga0214976_100068945	phosphopentomutase	KO:K01839	66.4243	126.516	81.3249	87.3902	107.855	85.8173	28.1696	28.1264	51.1643
Ga0214976_100068946	integrase/recombinase XerD	KO:K04763	43.4652	65.5655	47.3279	53.1013	55.6986	40.3727	17.8551	26.0481	34.7896
Ga0214976_100068947	stage II sporulation protein M	KO:K06384	35.4456	43.2192	41.8824	43.373	32.9702	33.4761	19.7417	14.0123	31.8027
Ga0214976_100068948	alpha-ribazole phosphatase	KO:K02226	102.6	130.921	127.98	109.45	119.762	124.994	49.0593	39.7501	98.7421
Ga0214976_10006895	hypothetical protein	Hypo-rule applied	125.554	111.326	118.85	113.158	81.0656	57.8479	40.7367	48.2186	76.7807
Ga0214976_10006896	hypothetical protein	Hypo-rule applied	5.58557	4.1276	4.1546	3.90209	3.63662	1.05145	1.43151	2.42061	3.83164
Ga0214976_10006897	hypothetical protein	Hypo-rule applied	7.46885	8.38409	0.459469	6.24711	7.64152	5.15523	0	10.1727	1.00641
Ga0214976_10006898	5'-nucleotidase	KO:K03787	49.2256	84.1262	64.6469	59.8184	68.4914	61.2506	17.5559	28.9793	34.4039
Ga0214976_10006899	putative Mg2+ transporter-C (MgtC) family protein	KO:K07507	68.2112	109.278	82.7596	82.0955	67.7979	77.5142	25.591	43.6853	44.0344
Ga0214976_10007411	uncharacterized protein DUF1538/uncharacterized protein DUF1538	pfam07556,pfam07556	47.6608	53.3727	44.4338	57.313	41.0326	38.041	23.0067	22.9156	36.2736
Ga0214976_100074110	hypothetical protein	Hypo-rule applied	14.5948	21.8093	18.3466	20.6753	11.5009	12.4866	5.91306	8.95715	8.40817
Ga0214976_100074111	N-methylhydantoinase A/oxoprolinase/acetone carboxylase beta subunit	COG0145	11.389	18.1158	11.1686	14.1794	13.2081	8.62925	6.12959	6.04615	6.29901
Ga0214976_100074112	flavin-dependent dehydrogenase	COG0644	23.9572	36.1467	28.452	32.0679	25.5108	19.2339	13.1524	13.0234	14.0341
Ga0214976_100074113	hypothetical protein	Hypo-rule applied	82.5068	116.862	84.2844	92.3076	90.9532	72.0165	30.8885	47.087	42.5131
Ga0214976_100074114	uncharacterized protein YbcI	COG5609	155.342	199.61	168.463	140.62	195.989	124.012	52.0835	95.4098	108.042
Ga0214976_100074115	hypothetical protein	Hypo-rule applied	287.169	496.505	282.177	410.399	257.452	235.075	84.3066	105.872	179.913
Ga0214976_100074116	hypothetical protein	COG3915	462.755	744.545	400.217	570.369	385.106	358.612	112.67	184.168	263.88
Ga0214976_100074117	ABC-type cobalt transport system permease component	pfam09819	314.546	454.727	280.294	410.786	257.708	245.114	107.234	129.105	208.382
Ga0214976_100074118	predicted AlkP superfamily pyrophosphatase or phosphodiesterase	COG1524	343.284	610.604	329.309	443.396	357.174	373.622	149.359	162.649	226.52
Ga0214976_100074119	molybdopterin-dependent oxidoreductase-like protein protein	pfam00174	177.595	302.084	130.399	231.28	199.898	129.753	73.5311	101.593	94.8079
Ga0214976_10007412	nitrogen regulatory protein PII	COG0347	94.7179	128.527	99.5356	88.0764	137.2	144.107	48.1637	75.8531	100.953
Ga0214976_100074120	energy-coupling factor transport system ATP-binding protein	KO:K16786	227.195	400.266	180.305	307.261	231.082	191.633	90.9626	114.068	138.96
Ga0214976_100074121	energy-coupling factor transport system ATP-binding protein	KO:K16787	175.037	332.553	156.198	202.076	202.459	176.59	72.7813	84.0975	87.4208
Ga0214976_100074122	energy-coupling factor transport system permease protein	KO:K16785	106.854	145.91	89.9755	124.646	117.68	78.6351	55.263	47.6396	62.8657
Ga0214976_100074123	molybdopterin-guanine dinucleotide biosynthesis protein B	KO:K03753	197.726	384.686	196.357	237.737	247.252	260.883	97.9596	138.572	139.982
Ga0214976_100074124	tRNA A-37 threonylcarbamoyl transferase component Bud32	COG3642	136.828	222.238	141.524	182.426	145.142	140.417	61.8641	83.2771	120.538
Ga0214976_100074125	NADH:ubiquinone oxidoreductase subunit E	COG1905	283.317	490.679	267.655	377.165	248.001	237.138	107.317	178.418	191.299
Ga0214976_100074126	hypothetical protein	Hypo-rule applied	190.631	330.965	212.092	253.588	166.407	195.261	85.1073	100.792	160.613
Ga0214976_100074127	hypothetical protein	Hypo-rule applied	141.41	322.874	215.215	252.852	193.33	177.34	77.0045	101.049	132.847
Ga0214976_100074128	NADH:ubiquinone oxidoreductase subunit F (NADH-binding)	COG1894	272.58	516.182	302.436	398.12	283.619	283.554	120.797	155.963	211.555
Ga0214976_100074129	formate dehydrogenase major subunit	KO:K00123	283.066	566.706	336.746	432.362	300.108	309.257	122.678	149.563	233.503
Ga0214976_10007413	hypothetical protein	Hypo-rule applied	49.4867	58.0375	38.5125	48.9267	77.6617	47.2234	27.7341	34.1069	32.4775
Ga0214976_100074130	formate dehydrogenase major subunit	KO:K00123	367.325	786.051	463.742	542.952	425.823	470.304	182.886	216.509	308.667
Ga0214976_100074131	molybdopterin-guanine dinucleotide biosynthesis protein A	KO:K03752	155.022	321.941	179.75	228.917	214.032	195.217	73.8424	91.2125	120.377
Ga0214976_100074132	FdhD protein	KO:K02379	96.797	191.627	113.09	131.225	123.004	133.344	49.4492	61.9379	84.562
Ga0214976_100074133	threonine aldolase	KO:K01620	96.1932	171.494	120.9	124.932	115.306	127.727	57.4543	41.4517	77.1999
Ga0214976_100074134	hypothetical protein	KO:K07047	89.8346	183.307	128.05	115.013	117.424	122.602	58.602	41.1236	78.9184
Ga0214976_100074135	peptidoglycan/xylan/chitin deacetylase (PgdA/CDA1 family)	COG0726	82.7404	128.006	82.5676	102.316	76.7192	70.0555	25.6239	40.5777	62.6663
Ga0214976_100074136	flavorubredoxin	COG0426	177.108	315.272	165.821	232.799	174.07	155.473	70.9109	97.0031	98.2337
Ga0214976_100074137	2'-5' RNA ligase	COG1514	12.5493	17.5132	18.9381	16.9465	9.54434	9.19848	5.63552	3.17646	9.42766
Ga0214976_100074138	AcrR family transcriptional regulator	COG1309	35.0848	52.1136	34.2149	39.6963	48.2944	18.4154	12.3981	14.4423	11.8914
Ga0214976_100074139	hypothetical protein	KO:K07003	23.0925	35.9833	22.8749	28.8878	31.1747	16.2447	6.23976	5.97897	7.44613
Ga0214976_10007414	regulator of cell morphogenesis and NO signaling	KO:K07322	9.20588	12.472	5.69867	9.68516	8.24136	6.75131	1.62205	6.3999	3.79895
Ga0214976_100074140	outer membrane lipoprotein-sorting protein	COG2834	51.2468	81.2135	53.04	55.0429	85.2767	35.6269	14.364	10.5604	12.9551
Ga0214976_100074141	hypothetical protein	Hypo-rule applied	82.9429	141.96	85.9044	96.6367	140.589	75.987	29.1664	24.2379	26.1477
Ga0214976_100074142	2-dehydro-3-deoxyphosphogluconate aldolase/(4S)-4-hydroxy-2-oxoglutarate aldolase	KO:K01625	38.563	69.1183	30.7439	35.4695	67.1792	35.4298	27.9134	16.1474	8.60195
Ga0214976_10007415	Cd2+/Zn2+-exporting ATPase	KO:K01534	9.34043	14.0019	5.68075	10.1541	15.8006	9.35659	5.8991	6.21635	7.20837
Ga0214976_10007416	copper chaperone CopZ	COG2608	18.5664	16.0983	6.71594	12.2293	18.6157	9.73945	4.18733	9.44075	16.812
Ga0214976_10007417	8-oxo-dGTP pyrophosphatase MutT (NUDIX family)	COG0494	42.978	61.3425	37.6666	49.3965	47.6874	44.706	32.4236	22.604	25.9788
Ga0214976_10007418	hypothetical protein	Hypo-rule applied	41.7966	55.7509	47.458	43.2981	48.2756	57.0963	19.1876	22.4621	21.7285
Ga0214976_10007419	predicted NBD/HSP70 family sugar kinase/DNA-binding MarR family transcriptional regulator	COG1940,COG1846	7.97445	11.8272	9.94055	10.495	9.76909	12.4569	3.15527	3.33462	5.54237
Ga0214976_10007881	cardiolipin synthase	KO:K06131	13.5169	20.4222	15.9721	19.1125	22.2653	15.1515	6.09701	5.67036	11.9336
Ga0214976_100078810	Fe-Mn family superoxide dismutase	KO:K04564	33.0608	29.8356	24.7086	34.0946	16.633	16.596	10.7839	26.9184	43.0392
Ga0214976_100078811	hypothetical protein	Hypo-rule applied	11.7275	14.8953	16.413	10.997	9.18643	9.61242	4.13271	5.82351	13.1359
Ga0214976_100078812	hypothetical protein	Hypo-rule applied	9.77291	12.9092	3.94544	10.7287	13.1235	2.52958	0	11.647	5.18521
Ga0214976_100078813	hypothetical protein	Hypo-rule applied	11.6984	16.8112	16.4623	16.5119	13.465	13.4096	5.30032	6.97089	13.0048
Ga0214976_100078814	glutathione synthase/RimK-type ligase-like ATP-grasp enzyme	COG0189	10.293	21.3469	13.6567	17.5298	14.6437	14.0555	4.23501	4.24367	10.8633
Ga0214976_100078815	hypothetical protein	Hypo-rule applied	22.8415	43.0498	25.3303	35.0614	27.1439	33.0666	1.70958	9.63602	16.5877
Ga0214976_100078816	hypothetical protein	Hypo-rule applied	19.2848	31.0408	16.3341	28.742	26.754	18.5119	7.56099	9.74114	15.1785
Ga0214976_100078817	hypothetical protein	Hypo-rule applied	34.327	63.0163	40.9136	47.7754	44.3599	43.942	18.2209	17.2882	33.7332
Ga0214976_100078818	DEAD/DEAH box helicase domain-containing protein	KO:K06877	157.368	259.294	154.663	187.469	188.536	114.199	49.2712	56.8163	110.519
Ga0214976_100078819	hypothetical protein	KO:K07502	135.276	173.262	153.546	154.226	104.445	78.505	34.6217	32.5981	76.874
Ga0214976_10007882	EAL domain-containing protein (putative c-di-GMP-specific phosphodiesterase class I)/GGDEF domain-containing protein/methyl-accepting chemotaxis protein	COG2200,COG2199,COG0840	59.7602	103.789	71.5449	81.553	70.7035	57.3379	23.4797	28.4082	41.1078
Ga0214976_100078820	hypothetical protein	Hypo-rule applied	35.8804	42.5378	48.6351	48.722	58.1145	70.8681	22.4092	14.2098	49.0473
Ga0214976_100078821	dipeptidyl aminopeptidase/acylaminoacyl peptidase	COG1506	16.3388	20.9777	16.4893	20.635	13.9518	10.9305	6.61399	5.7251	9.56292
Ga0214976_100078822	putative hydrolase of the HAD superfamily	KO:K07025	46.8593	61.0804	47.9994	63.1107	31.2762	27.1764	17.9787	14.099	36.3534
Ga0214976_100078823	tetratricopeptide (TPR) repeat protein	COG0457	353.5	478.389	238.689	343.887	389.159	640.875	276.961	235.467	253.89
Ga0214976_100078824	hypothetical protein	Hypo-rule applied	98.1133	123.591	81.0852	110.943	76.6771	103.693	68.9897	51.848	61.5535
Ga0214976_100078825	hypothetical protein	Hypo-rule applied	53.0621	91.2079	60.2191	55.8246	77.1918	85.0769	23.3735	43.0367	45.3579
Ga0214976_100078826	peroxiredoxin	COG2077	55.4168	82.0594	54.0884	60.8368	56.073	51.9714	35.6916	26.9999	42.4245
Ga0214976_100078827	hypothetical protein	Hypo-rule applied	74.7128	92.9149	74.6585	66.5974	66.885	55.5358	18.9025	27.397	46.9812
Ga0214976_100078828	uncharacterized membrane protein	COG5473	36.8378	60.6756	45.0893	47.3468	36.0648	62.5017	25.0676	21.9149	37.143
Ga0214976_100078829	nitroreductase	COG0778	53.1567	112.081	72.0355	74.5523	69.3416	96.3683	27.5248	36.2002	54.0277
Ga0214976_10007883	glucokinase	KO:K00845	56.1328	109.449	78.9503	88.0132	75.2948	69.6383	26.519	38.6875	52.3665
Ga0214976_100078830	GGDEF domain-containing protein	COG2199	46.4195	81.8641	52.5338	54.9545	58.6406	79.6476	28.6302	27.0302	48.135
Ga0214976_100078831	glutamine cyclotransferase	COG3823	13.0223	17.9494	7.68019	12.9752	20.5282	14.3619	3.5914	11.1336	11.8158
Ga0214976_100078832	nitrogen regulatory protein PII	COG0347	10.0496	18.3804	9.84537	12.8713	17.9934	14.0465	5.66631	11.9768	9.2422
Ga0214976_100078833	uncharacterized protein DUF1538/uncharacterized protein DUF1538	pfam07556,pfam07556	19.5425	25.0337	21.268	26.5877	16.3377	24.1697	13.1839	11.2372	23.5615
Ga0214976_100078834	hypothetical protein	Hypo-rule applied	81.8509	99.2929	99.1123	98.0998	37.646	54.6818	20.1113	28.6377	49.2268
Ga0214976_100078835	small conductance mechanosensitive channel	KO:K03442	43.7358	64.494	54.4683	59.4587	34.1639	45.4853	14.4187	20.6303	37.8515
Ga0214976_100078836	EAL domain-containing protein (putative c-di-GMP-specific phosphodiesterase class I)/PAS domain-containing protein/GGDEF domain-containing protein	COG2200,COG2202,COG2199	83.4234	121.61	87.6499	92.94	72.9372	75.2923	36.0017	38.4307	47.778
Ga0214976_100078837	cellobiose phosphorylase	KO:K00702	31.7941	46.9936	36.3876	37.4657	35.8683	32.1523	13.6794	17.073	22.6882
Ga0214976_100078838	AGZA family xanthine/uracil permease-like MFS transporter	KO:K06901	133.593	156.236	172.472	138.851	163.182	164.996	69.4328	53.367	133.174
Ga0214976_10007884	leucyl aminopeptidase	KO:K01255	53.6313	91.6997	57.0786	67.5695	66.1623	72.5572	25.5587	34.1006	43.0819
Ga0214976_10007885	Na+/melibiose symporter-like transporter	COG2211	40.6832	56.9544	45.1149	52.3978	30.2316	39.1846	18.3658	20.2812	29.5955
Ga0214976_10007886	peroxiredoxin (alkyl hydroperoxide reductase subunit C)	KO:K03386	368.13	310.43	302.237	272.192	170.016	142.008	67.8946	135.581	220.022
Ga0214976_10007887	peroxiredoxin (alkyl hydroperoxide reductase subunit C)	KO:K03386	317.692	301.322	263.79	231.949	113.564	170.797	99.9933	110.07	212.542
Ga0214976_10007888	sulfide:quinone oxidoreductase	KO:K17218	45.91	55.4386	41.8286	43.5397	29.0739	29.243	16.2305	14.5435	32.4432
Ga0214976_10007889	hypothetical protein	Hypo-rule applied	10.6387	11.7523	7.04817	11.6792	13.1872	4.51887	0	0	7.71909
Ga0214976_10008321	ABC-type bacteriocin/lantibiotic exporter with double-glycine peptidase domain	COG2274	17.69	24.8247	23.1944	18.5022	19.382	16.0372	6.3269	11.118	10.7088
Ga0214976_100083210	2-oxoglutarate ferredoxin oxidoreductase subunit delta	KO:K00176	44.4035	56.4868	41.1594	48.1955	24.255	33.2459	10.6085	10.7631	14.9075
Ga0214976_100083211	butyrate kinase	KO:K00929	36.0433	54.3755	32.004	42.6472	39.0551	48.0714	27.6724	18.8161	21.8974
Ga0214976_100083212	phosphate butyryltransferase	KO:K00634	36.5699	76.3677	41.1271	46.1651	53.2068	43.345	15.8069	19.6011	22.7414
Ga0214976_100083213	butyrate kinase	KO:K00929	79.6037	121.984	99.0015	98.3208	68.1877	73.3133	25.1175	26.0941	47.292
Ga0214976_100083214	polyribonucleotide nucleotidyltransferase	KO:K00962	94.7928	156.792	111.112	122.328	215.906	167.513	66.19	76.1387	129.109
Ga0214976_100083215	small subunit ribosomal protein S15	KO:K02956	234.804	209.036	206.993	235.982	398.339	253.917	181.978	230.039	357.041
Ga0214976_100083216	riboflavin kinase/FMN adenylyltransferase	KO:K11753	30.7971	50.5506	25.2208	34.2	71.0774	46.6918	13.5502	15.8409	37.4445
Ga0214976_100083217	tRNA pseudouridine55 synthase	KO:K03177	48.5518	81.752	50.278	60.7032	86.5849	70.7474	27.1578	24.1859	56.6996
Ga0214976_100083218	phosphoesterase RecJ-like protein	KO:K06881	57.0414	93.194	60.1928	71.9823	105.568	99.6376	26.2708	31.2304	62.9661
Ga0214976_100083219	ribosome-binding factor A	KO:K02834	43.6743	65.4414	45.3256	53.8591	67.2493	59.0848	13.5437	22.2078	44.0788
Ga0214976_10008322	ABC-type bacteriocin/lantibiotic exporter with double-glycine peptidase domain/alpha-D-ribose 1-methylphosphonate 5-triphosphate synthase subunit PhnL	COG2274,COG4778	7.06695	11.1561	8.51218	8.6951	9.53565	6.78654	3.17611	4.55691	4.83029
Ga0214976_100083220	translation initiation factor IF-2	KO:K02519	43.174	70.2785	42.7905	56.2778	80.0322	64.6386	31.3309	28.1775	47.4034
Ga0214976_100083221	ribosomal protein L7Ae-like RNA K-turn-binding protein	COG1358	44.2693	68.1199	42.207	45.371	67.563	54.1213	23.4868	26.4766	34.2063
Ga0214976_100083222	hypothetical protein	KO:K07742	45.1597	74.5811	45.4056	48.0062	79.0272	73.2015	24.1952	28.2493	34.6938
Ga0214976_100083223	N utilization substance protein A	KO:K02600	40.0537	74.4586	44.9221	55.6478	87.8951	82.0147	39.9459	29.7843	55.039
Ga0214976_100083224	ribosome maturation factor RimP	KO:K09748	49.9775	65.0997	48.1874	57.1404	87.0818	85.5668	38.1447	49.3924	78.6443
Ga0214976_100083225	DNA polymerase-3 subunit alpha (Gram-positive type)	KO:K03763	23.1633	37.9146	29.1287	33.2108	31.7303	34.5602	13.2291	15.1511	21.7072
Ga0214976_100083226	glycosyltransferase involved in cell wall biosynthesis	COG0463	75.4942	117.408	99.9646	99.8278	116.686	108.554	43.2747	38.0854	60.9635
Ga0214976_100083227	prolyl-tRNA synthetase	KO:K01881	66.0604	119.843	99.2388	96.1035	105.458	111.441	38.2331	49.0775	61.1589
Ga0214976_100083228	(E)-4-hydroxy-3-methylbut-2-enyl-diphosphate synthase	KO:K03526	57.2005	100.399	75.2646	73.7259	94.4494	77.318	31.3557	31.56	42.4135
Ga0214976_100083229	regulator of sigma E protease	KO:K11749	42.2956	74.8317	53.3733	56.8436	61.7732	53.8352	23.9705	20.2665	31.6176
Ga0214976_10008323	ABC-type bacteriocin/lantibiotic exporter with double-glycine peptidase domain	COG2274	39.0288	56.4009	46.919	42.846	34.9397	24.6939	12.2254	18.0885	20.9632
Ga0214976_100083230	1-deoxy-D-xylulose-5-phosphate reductoisomerase	KO:K00099	37.5954	67.3055	50.0463	51.9727	46.7451	52.4139	29.441	20.6245	34.8985
Ga0214976_100083231	predicted PurR-regulated permease PerM	COG0628	22.1334	26.8376	28.9908	34.8273	23.7773	23.1703	12.9995	11.4304	25.2264
Ga0214976_100083232	phosphatidate cytidylyltransferase	KO:K00981	58.2457	82.0075	56.979	64.9879	67.6877	78.737	28.5033	33.1796	44.3661
Ga0214976_100083233	undecaprenyl diphosphate synthase	KO:K00806	108.775	184.902	129.6	128.697	160.623	156.315	58.5138	85.3849	100.063
Ga0214976_100083234	hypothetical protein	Hypo-rule applied	119	216.199	164.573	195.678	228.087	184.808	98.9233	92.1221	91.3787
Ga0214976_100083235	ribosome recycling factor	KO:K02838	134.483	190.67	138.415	153.284	165.28	156.68	63.994	89.935	101.917
Ga0214976_100083236	uridylate kinase	KO:K09903	137.032	186.033	150.059	137.424	174.106	196.643	104.212	76.3237	130.586
Ga0214976_100083237	elongation factor Ts	KO:K02357	77.3417	83.6636	31.6162	61.3158	205.196	132.076	145.68	97.5592	134.401
Ga0214976_100083238	small subunit ribosomal protein S2	KO:K02967	77.763	86.608	32.2442	55.0381	266.58	131.298	188.519	174.346	164.321
Ga0214976_10008324	multidrug efflux pump subunit AcrA (membrane-fusion protein)	COG0845	14.3174	22.4023	15.1097	18.1529	13.3589	11.9701	5.11646	7.69037	9.32015
Ga0214976_10008325	PHP family Zn ribbon phosphoesterase	COG1379	21.0303	31.4264	22.4	22.3407	27.9143	33.8925	16.8416	8.56665	15.5302
Ga0214976_10008326	uncharacterized protein DUF3866	pfam12982	43.6245	73.2407	50.2851	52.6454	54.1837	59.7115	20.547	20.1415	24.5096
Ga0214976_10008327	2-oxoglutarate ferredoxin oxidoreductase subunit gamma	KO:K00177	46.0157	74.6375	43.4207	48.6538	55.2424	61.6932	20.6246	19.712	29.1024
Ga0214976_10008328	2-oxoglutarate ferredoxin oxidoreductase subunit beta	KO:K00175	48.4408	73.4703	52.6584	54.3944	48.3896	55.8104	28.7281	16.5446	21.5222
Ga0214976_10008329	2-oxoglutarate ferredoxin oxidoreductase subunit alpha	KO:K00174	57.4124	95.2324	55.6958	63.7834	60.88	63.2801	27.7721	20.4509	27.1267
Ga0214976_10009261	NitT/TauT family transport system substrate-binding protein	KO:K02051	6.21214	11.3502	5.30114	7.38281	11.3266	7.78886	9.15819	6.79212	8.22482
Ga0214976_100092610	predicted ribosome quality control (RQC) complex YloA/Tae2 family protein	COG1293	135.168	203.847	158.21	155.199	187.239	159.045	63.8495	61.8067	94.1819
Ga0214976_100092611	tetratricopeptide (TPR) repeat protein	COG0457	172.911	228.826	203.956	221.251	115.025	143.407	54.5909	62.9883	141.823
Ga0214976_100092612	Ca2+-transporting ATPase	KO:K01537	43.688	87.6733	59.1233	64.5237	60.5258	53.8788	20.7639	20.2061	28.62
Ga0214976_100092613	uncharacterized protein YicC (UPF0701 family)	COG1561	132.677	175.744	149.574	164.133	130.293	139.553	61.167	68.3433	104.681
Ga0214976_100092614	hypothetical protein	Hypo-rule applied	991.609	1262.84	1003.62	1173.32	691.88	820.57	425.884	564.464	509.565
Ga0214976_100092615	hypothetical protein	KO:K09777	836.998	1150.56	963.672	1014.87	607.084	678.917	405.581	504.543	466.279
Ga0214976_100092616	guanylate kinase	KO:K00942	168.583	156.23	160.444	176.129	168.126	179.279	97.5294	116.925	217.802
Ga0214976_100092617	DNA-directed RNA polymerase subunit omega	KO:K03060	169.421	164.648	126.772	107.267	227.506	287.429	156.056	133.941	206.48
Ga0214976_100092618	primosomal protein N' (replication factor Y)	KO:K04066	99.0278	172.963	116.884	127.789	180.145	172.462	70.2306	47.7389	145.055
Ga0214976_100092619	peptide deformylase	KO:K01462	245.296	286.772	264.027	241.129	252.368	201.579	58.1752	106.152	177.158
Ga0214976_10009262	NitT/TauT family transport system ATP-binding protein	KO:K02049	22.6542	33.9602	24.5154	28.988	30.8161	25.4349	14.3076	13.3239	12.9042
Ga0214976_100092620	methionyl-tRNA formyltransferase	KO:K00604	229.952	320.197	267.575	227.512	309.361	219.863	82.3856	109.997	185.372
Ga0214976_100092621	hypothetical protein	KO:K06973	146.601	201.659	173.163	132.453	210.4	171.461	53.8164	72.8795	121.832
Ga0214976_100092622	16S rRNA (cytosine967-C5)-methyltransferase	KO:K03500	75.9461	96.2664	84.5149	75.7777	93.4803	75.895	28.3739	36.184	70.844
Ga0214976_100092623	two-component system response regulator (stage 0 sporulation protein A)	KO:K07699	201.294	204.243	147.131	177.658	186.585	180.056	107.235	129.47	207.418
Ga0214976_100092625	hypothetical protein	Hypo-rule applied	22.4018	30.4011	28.2046	28.5526	54.0456	25.5522	9.63369	16.2901	32.2324
Ga0214976_100092626	23S rRNA (adenine2503-C2)-methyltransferase	KO:K06941	30.837	57.6881	44.5571	39.043	54.2504	54.1756	24.9899	17.4148	31.6202
Ga0214976_100092627	pSer/pThr/pTyr-binding forkhead associated (FHA) protein	COG1716	39.0164	63.972	37.8463	42.2476	85.8312	62.8679	20.2718	36.183	52.7532
Ga0214976_100092628	hypothetical protein	Hypo-rule applied	48.7399	56.8655	18.5194	44.6939	89.32	45.1195	33.9473	46.4692	37.3194
Ga0214976_100092629	protein phosphatase	KO:K01090	77.2473	133.82	63.2915	67.7724	149.645	126.85	50.8731	52.0671	75.6993
Ga0214976_10009263	NitT/TauT family transport system permease protein	KO:K02050	10.2488	12.0148	7.1155	11.4043	11.9837	5.9191	2.35862	8.64133	6.51047
Ga0214976_100092630	cell division protein FtsW	KO:K03588	59.6337	85.2934	64.5229	74.4537	86.1284	70.9199	29.0893	30.9449	52.0905
Ga0214976_100092631	peptidoglycan glycosyltransferase	KO:K05364	43.2528	70.6327	55.5441	53.1943	63.0469	75.8527	27.2721	30.9488	43.9203
Ga0214976_100092632	serine/threonine-protein kinase	KO:K08884	40.7452	68.0722	46.5943	49.8975	61.7329	51.6628	20.2707	29.8717	35.0548
Ga0214976_100092633	ribosome biogenesis GTPase	KO:K06949	63.5267	93.4675	80.2246	71.3071	72.4973	79.8133	34.5745	37.1198	48.1079
Ga0214976_100092634	ribulose-phosphate 3-epimerase	KO:K01783	17.8007	22.7685	19.1636	19.5416	23.4348	19.5139	11.8078	11.2311	20.0001
Ga0214976_100092635	thiamine transporter	KO:K16789	24.0832	26.8076	27.4688	27.6296	25.6389	23.362	2.75248	6.20575	17.1906
Ga0214976_100092636	thiamine pyrophosphokinase	KO:K00949	17.884	22.875	25.2557	18.1895	19.7773	19.4237	7.41438	5.43285	15.6284
Ga0214976_10009264	predicted dehydrogenase	COG0673	70.7225	122.776	85.203	89.0747	85.9875	85.5962	41.2667	42.5997	48.4021
Ga0214976_10009265	predicted dehydrogenase	COG0673	58.7825	102.392	63.3823	71.2879	75.3827	78.3679	21.8903	33.9993	38.5733
Ga0214976_10009266	ATP-binding cassette subfamily B protein	KO:K06147	26.718	48.3261	28.5061	36.4815	37.4845	37.2272	10.68	21.0693	22.4744
Ga0214976_10009267	ATP-binding cassette subfamily B protein	KO:K06147	34.8281	50.4919	40.9165	41.8525	42.4556	45.0522	20.5506	20.637	26.5549
Ga0214976_10009268	23S rRNA-/tRNA-specific pseudouridylate synthase	COG0564	22.869	35.205	30.5897	24.4391	22.4659	25.7027	10.8403	10.9339	17.1803
Ga0214976_10009269	hypothetical protein	Hypo-rule applied	3.41834	5.48959	4.84692	5.7663	7.16534	3.45284	2.11541	2.78215	3.06702
Ga0214976_10009611	glutaminyl-tRNA synthetase	KO:K01886	111.951	177.272	108.155	154.743	189.057	133.153	75.1312	76.8354	120.165
Ga0214976_100096110	manganese/iron transport system permease protein	KO:K09819	14.7207	21.5827	18.3227	18.3742	19.8579	15.3106	6.82194	8.65167	13.1243
Ga0214976_100096111	23S rRNA-/tRNA-specific pseudouridylate synthase	COG0564	29.3985	45.0057	32.4008	36.7544	33.0435	37.9704	19.5108	12.6891	20.9228
Ga0214976_100096112	spore maturation protein SpmB	COG0700	14.0155	20.7436	13.836	18.2893	13.494	16.7012	7.82785	10.7153	6.73468
Ga0214976_100096113	hypothetical protein	Hypo-rule applied	20.3855	37.1754	20.2715	25.7656	42.5025	23.8831	14.7456	17.262	14.8008
Ga0214976_100096114	hypothetical protein	Hypo-rule applied	26.4257	45.4585	29.0034	33.1263	33.4838	34.8895	12.9895	13.7817	27.0987
Ga0214976_100096115	acetylornithine/succinyldiaminopimelate/putrescine aminotransferase/predicted amino acid dehydrogenase/predicted amino acid dehydrogenase	COG4992,COG5322,COG5322	22.886	15.7911	8.24514	13.093	36.4747	73.0203	30.7148	11.2684	15.202
Ga0214976_100096116	8-amino-3,8-dideoxy-alpha-D-manno-octulosonate transaminase	KO:K19715	19.8541	25.253	14.9429	19.1687	43.324	30.0996	10.4947	18.8024	19.9394
Ga0214976_100096117	diaminopimelate epimerase	KO:K01778	66.4814	95.9653	76.3028	75.0577	100.739	133.025	52.6754	51.7081	73.2689
Ga0214976_100096118	glycerophosphoryl diester phosphodiesterase	KO:K01126	58.3826	82.3998	75.6252	70.2702	95.2958	95.9694	45.6093	47.317	82.9346
Ga0214976_100096119	ABC-2 type transport system ATP-binding protein	KO:K01990	28.3497	49.6821	29.8541	34.5881	63.4203	53.0815	11.7481	16.2535	31.088
Ga0214976_10009612	S-ribosylhomocysteine lyase	KO:K07173	129.223	188.13	165.375	127.635	170.435	162.253	60.432	69.2797	141.193
Ga0214976_100096120	ABC-2 type transport system permease protein	KO:K01992	31.9054	51.5563	39.9936	36.0662	49.2069	44.6983	14.249	14.8916	32.2794
Ga0214976_100096121	endoglucanase	KO:K01179	116.487	188.374	99.3573	135.953	134.486	119.383	56.9745	36.6631	60.3647
Ga0214976_100096122	endoglucanase	KO:K01179	52.1373	94.0315	60.2725	69.2134	65.0796	56.9884	27.3565	23.5213	32.8886
Ga0214976_100096123	endoglucanase	KO:K01179	92.2584	118.558	80.8301	98.133	107.555	86.7757	47.1668	50.6392	64.9279
Ga0214976_100096124	Uri superfamily endonuclease	COG1833	94.2334	107.32	115.037	108.466	100.834	121.731	58.4938	53.5763	75.4876
Ga0214976_100096125	hypothetical protein	Hypo-rule applied	71.0781	82.4688	94.9636	84.699	68.5258	66.6716	28.2588	46.3362	46.4147
Ga0214976_100096126	TldD protein	KO:K03568	37.0858	68.6332	53.1815	51.135	53.1637	61.903	21.1835	38.1312	35.5522
Ga0214976_100096127	PmbA protein	KO:K03592	46.241	73.4232	57.7554	58.2757	55.4672	62.603	23.5	27.4801	30.6291
Ga0214976_100096128	uncharacterized membrane protein	COG4720	32.3382	42.059	28.7645	32.2419	23.9194	33.1519	24.2115	20.7229	17.4015
Ga0214976_100096129	hypothetical protein	Hypo-rule applied	204.23	205.454	179.731	240.782	192.805	162.495	167.493	140.431	177.226
Ga0214976_10009613	lipid-binding SYLF domain-containing protein	COG2930	96.5787	156.413	103.709	106.654	143.44	132.475	38.1041	77.3185	111.031
Ga0214976_100096130	DNA-binding transcriptional ArsR family regulator	COG0640	224.777	262.113	172.383	229.488	256.838	220.451	134.802	144.169	226.666
Ga0214976_100096131	hypothetical protein	Hypo-rule applied	150.846	201.558	133.395	146.9	216.947	203.995	99.508	114.687	154.541
Ga0214976_100096132	uncharacterized membrane protein	COG4720	79.4798	95.9931	72.7496	85.2969	118.694	115.377	62.2965	47.0067	76.3129
Ga0214976_100096133	DNA-directed RNA polymerase specialized sigma subunit	COG1191	32.6052	42.0143	31.5576	41.4337	43.3613	51.0164	23.0538	23.4896	39.4566
Ga0214976_100096134	maltose phosphorylase	KO:K00691	15.2289	22.2982	14.4817	17.5422	30.171	30.4814	15.767	27.0074	25.4175
Ga0214976_100096135	beta-phosphoglucomutase	KO:K01838	15.731	12.377	9.12885	13.5755	20.7854	13.9354	9.96058	8.42142	20.4718
Ga0214976_100096136	site-specific DNA recombinase	KO:K06400	2.13565	1.46476	1.20706	0.659397	2.86784	0.552783	0.564444	1.2726	1.51081
Ga0214976_10009614	N-acetylmuramoyl-L-alanine amidase	KO:K01448	128.242	191.367	160.385	154.021	184.302	148.572	39.6576	72.736	132.476
Ga0214976_10009615	adenosylhomocysteine nucleosidase	KO:K01243	116.784	167.914	137.588	141.646	156.822	145.614	47.1279	61.3583	107.711
Ga0214976_10009616	glucose-6-phosphate isomerase	KO:K01810	40.2461	60.4752	43.9568	56.3279	49.5591	42.4466	16.9484	21.8922	39.9305
Ga0214976_10009617	mannose-6-phosphate isomerase	KO:K01809	39.6979	68.7353	47.6053	45.6	53.5471	58.7333	17.5651	24.0443	37.9483
Ga0214976_10009618	zinc/manganese transport system substrate-binding protein	KO:K02077	23.0986	44.8208	31.0439	31.4927	39.3559	39.4727	7.87727	11.5441	25.653
Ga0214976_10009619	manganese/iron transport system ATP-binding protein/manganese/zinc/iron transport system ATP- binding protein	KO:K09820,KO:K11710	16.5021	36.9331	19.9099	21.5477	30.8478	33.418	4.3038	12.1292	12.754
Ga0214976_10009981	two-component system sensor histidine kinase DegS	KO:K07777	8.89543	15.317	10.1943	9.81794	13.358	10.2001	4.44926	7.75146	5.95454
Ga0214976_100099810	flagellar hook-associated protein 1 FlgK	KO:K02396	11.9659	17.976	11.7895	13.635	12.0004	10.1149	7.04566	11.0113	12.001
Ga0214976_100099811	flagellar hook-associated protein 3 FlgL	KO:K02397	13.4721	20.4223	16.0715	18.7203	14.3423	12.4403	3.59269	12.4394	8.58603
Ga0214976_100099812	hypothetical protein	Hypo-rule applied	15.3361	22.3277	15.0811	18.595	20.2866	13.9823	8.71152	13.6396	11.0111
Ga0214976_100099813	flagellar assembly factor FliW	KO:K13626	13.5794	17.8587	16.6871	14.1803	20.7552	11.2017	2.80115	15.2624	8.74729
Ga0214976_100099814	carbon storage regulator	KO:K03563	22.7874	25.8967	12.0041	14.5725	39.2154	11.9109	7.48444	32.6942	15.6509
Ga0214976_100099815	uncharacterized FlaG/YvyC family protein	COG1334	39.2443	35.9969	24.8563	27.4924	50.0332	20.5529	16.7891	36.3969	16.8519
Ga0214976_100099816	flagellar protein FliS	KO:K02422	30.0705	31.3183	21.1233	25.5839	25.2374	13.2317	9.53703	28.6696	18.0818
Ga0214976_100099817	FlgN protein	pfam05130	19.7472	21.0063	13.8578	14.0509	26.19	10.0964	14.4331	20.9192	16.9016
Ga0214976_100099818	putative sigma-54 modulation protein	KO:K05808	175.568	174.071	156.775	160.921	142.8	87.2166	55.5501	66.5976	94.9949
Ga0214976_100099819	hypothetical protein	Hypo-rule applied	57.0242	67.0697	58.0264	58.2064	59.791	49.3346	22.2973	27.4631	38.2682
Ga0214976_10009982	DNA-binding NarL/FixJ family response regulator	COG2197	20.5934	28.329	20.0339	22.1499	20.1525	18.3001	2.82055	10.3337	8.96514
Ga0214976_100099820	preprotein translocase subunit SecA	KO:K03070	67.7293	97.6148	78.9164	73.1709	111.985	81.8801	30.9376	45.788	57.0898
Ga0214976_100099821	peptide chain release factor 2	KO:K02836	60.17	88.1259	53.6613	62.0811	98.8071	61.1908	39.1451	39.8852	52.3887
Ga0214976_100099822	hypothetical protein	Hypo-rule applied	35.2623	53.4665	23.8173	26.868	64.0004	28.1733	21.1076	23.4108	20.2753
Ga0214976_100099823	hypothetical protein	Hypo-rule applied	49.17	77.0691	48.4712	57.7029	67.914	48.8148	21.4448	22.2146	32.0935
Ga0214976_100099824	polysaccharide pyruvyl transferase WcaK-like protein/polysaccharide pyruvyl transferase WcaK-like protein	COG2327,COG2327	34.3834	56.7875	32.979	44.1073	56.0811	43.4655	19.4173	19.8045	21.9649
Ga0214976_100099825	N-acetylglucosaminyldiphosphoundecaprenol N-acetyl-beta-D-mannosaminyltransferase	KO:K05946	23.3505	35.286	24.1328	26.7268	48.9359	28.6939	18.1299	10.9488	22.3138
Ga0214976_100099826	uncharacterized membrane-anchored protein YitT (DUF2179 family)	COG1284	16.9829	21.6934	12.537	14.6847	21.8367	13.7135	11.6459	9.68999	10.5761
Ga0214976_100099827	carboxyl-terminal processing protease	KO:K03797	68.1792	89.6518	56.149	71.1614	82.411	70.2028	45.357	62.9132	80.8922
Ga0214976_100099828	S1-C subfamily serine protease	COG0265	76.7345	116.22	89.6298	92.6584	94.6712	81.1647	24.6545	34.6343	52.2853
Ga0214976_100099829	polysaccharide deacetylase 2 family uncharacterized protein YibQ	COG2861	77.5744	127.936	95.169	94.2222	93.3817	79.2708	32.303	33.2759	47.8282
Ga0214976_10009983	hypothetical protein	KO:K09163	31.4557	55.2674	31.7476	40.7371	41.36	40.3701	20.7841	18.3534	27.1203
Ga0214976_100099830	inorganic pyrophosphatase	KO:K01507	51.4142	78.5638	65.3666	57.3386	53.8552	56.7319	16.7624	30.5674	34.6398
Ga0214976_100099831	excinuclease ABC subunit B	KO:K03702	16.7339	31.8465	15.1911	21.9081	30.0625	19.8422	8.36729	12.2622	12.8778
Ga0214976_100099832	excinuclease ABC subunit A	KO:K03701	30.6261	61.8331	38.2274	45.3823	49.5223	37.44	11.1153	14.8085	24.624
Ga0214976_100099833	excinuclease ABC subunit C	KO:K03703	42.7342	88.4628	66.6699	63.148	66.6252	52.7436	21.6956	16.9764	30.9145
Ga0214976_10009984	two-component system response regulator DegU	KO:K07692	5.15543	3.35257	6.66019	6.79159	2.76917	2.66883	0	2.45763	7.29419
Ga0214976_10009985	competence protein ComFA	KO:K02240	21.1195	29.7257	24.652	21.2468	16.2319	19.124	12.3482	10.3592	12.9709
Ga0214976_10009986	predicted amidophosphoribosyltransferase	COG1040	5.73411	9.52197	7.30194	6.38485	6.6	6.1064	0	5.46697	4.40416
Ga0214976_10009987	hypothetical protein	Hypo-rule applied	6.40188	7.0542	3.30818	5.46622	2.29245	3.24043	4.81278	2.71272	5.63591
Ga0214976_10009988	anti-sigma28 factor (negative regulator of flagellin synthesis)	COG2747	24.1398	31.2031	25.3064	21.5047	31.8845	14.3402	13.3877	28.2973	12.3179
Ga0214976_10009989	flagellar biosynthesis/type III secretory pathway chaperone	COG3418	23.312	25.632	12.839	17.3756	31.6339	17.2763	9.33921	22.226	19.0955
Ga0214976_10010401	predicted acylesterase/phospholipase RssA	COG1752	58.0378	92.773	71.8022	69.6732	77.5688	71.2586	21.6553	34.1768	52.7468
Ga0214976_100104010	ABC-type glycerol-3-phosphate transport system substrate-binding protein	COG1653	447.791	572.785	251.004	386.142	366.272	236.105	142.906	222.79	163.636
Ga0214976_100104011	DNA-binding beta-propeller fold protein YncE/tetratricopeptide (TPR) repeat protein	COG3391,COG0457	26.5854	36.5897	27.4761	27.1254	29.26	18.2421	6.17223	9.93994	10.1043
Ga0214976_100104012	hypothetical protein	Hypo-rule applied	33.3717	44.3108	33.5936	36.1625	30.4265	19.5493	10.0676	11.8384	9.81492
Ga0214976_100104013	ABC-type sugar transport system permease subunit	COG1175	39.0047	48.4226	38.8417	40.9667	31.2248	21.3565	11.6304	12.2171	9.02077
Ga0214976_100104014	multiple sugar transport system permease protein	KO:K02026	24.4064	29.9525	26.7621	28.1658	26.2191	11.217	5.03456	7.37809	8.92765
Ga0214976_100104015	endo-1,4-beta-xylanase	KO:K01181	41.3807	51.8378	45.3647	42.602	35.7408	22.4274	13.5554	12.7342	7.42153
Ga0214976_100104016	ABC-type glycerol-3-phosphate transport system substrate-binding protein	COG1653	53.5944	88.7914	66.3825	65.1356	49.4754	36.3003	14.4495	16.4659	17.3937
Ga0214976_100104017	multiple sugar transport system permease protein	KO:K02025	33.4008	39.5199	34.422	35.0733	20.3488	13.9894	4.27202	11.7386	10.3627
Ga0214976_100104018	ABC-type glycerol-3-phosphate transport system permease component	COG0395	63.5916	94.5752	80.8952	70.4522	56.4643	43.4002	23.0497	21.6532	15.6075
Ga0214976_100104019	beta-glucosidase	KO:K05349	124.243	218.715	164.219	165.18	157.246	124.025	55.1663	45.9014	59.2546
Ga0214976_100104020	alpha-glucuronidase	KO:K01235	22.2772	34.3383	25.0741	25.2508	24.6797	20.2968	10.3625	13.4073	12.2136
Ga0214976_10010403	sialate O-acetylesterase	KO:K05970	60.1351	104.245	78.8919	74.8671	72.3899	92.8146	32.3117	32.2662	45.4567
Ga0214976_10010404	putative aldouronate transport system substrate-binding protein	KO:K17318	358.805	485.557	372.179	387.192	215.975	187.045	67.009	96.0047	89.2845
Ga0214976_10010405	putative aldouronate transport system permease protein	KO:K17320	16.3041	17.5486	7.74247	16.3423	14.8843	5.47109	3.81518	8.9089	5.47064
Ga0214976_10010406	putative aldouronate transport system permease protein	KO:K17319	35.1064	34.7704	28.0942	41.3022	27.9958	7.81528	6.08011	9.4244	7.79809
Ga0214976_10010407	beta-galactosidase	KO:K01190	9.1161	14.4897	9.75799	11.1336	11.0173	6.5394	2.75355	2.94887	4.79067
Ga0214976_10010408	DNA-binding GntR family transcriptional regulator	COG1802	78.0272	80.459	51.4893	76.8112	55.4882	32.314	34.0801	27.5914	33.5856
Ga0214976_10010409	glucarate dehydratase	KO:K01706	75.5826	104.361	47.371	63.8036	103.896	47.6453	36.4393	40.8596	38.2618
Ga0214976_100111910	YmaF-like protein	pfam12788	1.05777	0.859837	0.512443	1.74184	4.97148	0	0	0	0.374149
Ga0214976_100111911	chromosome segregation ATPase/chromosome segregation ATPase	COG1196,COG1196	134.506	243.39	154.378	161.222	167.2	170.233	74.5455	75.1317	99.5803
Ga0214976_100111912	molecular chaperone GrpE (heat shock protein)	COG0576	134.22	209.96	171.807	145.238	146.171	162.841	68.2661	63.7638	93.1022
Ga0214976_100111913	glucose/mannose transport system permease protein	KO:K17317	37.5769	41.7285	34.3969	37.8707	13.2354	14.8817	4.63106	12.0726	10.8462
Ga0214976_100111914	glucose/mannose transport system permease protein	KO:K17316	18.5456	21.5419	14.1395	15.353	10.8869	6.71514	2.14275	5.5557	9.31998
Ga0214976_100111915	glucose/mannose transport system substrate-binding protein	KO:K17315	395.418	584.914	395.579	446.812	232.868	125.069	44.272	155.482	221.935
Ga0214976_100111916	uncharacterized protein DUF3343	pfam11823	23.3349	29.0331	20.3023	26.9241	19.1847	24.1597	6.04147	18.1614	10.7806
Ga0214976_100111917	TusA-related sulfurtransferase	COG0425	31.0129	51.0655	30.8191	30.5541	55.5271	47.7518	20.1762	26.5354	30.0025
Ga0214976_100111918	hypothetical protein	KO:K07112	37.4455	45.5099	39.787	38.3141	55.7929	36.7795	23.2799	34.166	38.2102
Ga0214976_100111919	selenocysteine lyase/cysteine desulfurase	COG0520	12.9529	15.4374	15.7271	17.2669	17.0014	11.8982	3.70655	8.12465	11.0234
Ga0214976_10011192	ATP/maltotriose-dependent transcriptional regulator MalT/DNA-binding SARP family transcriptional activator	COG2909,COG3629	42.7603	62.4087	43.4442	45.7086	53.8595	37.6355	16.3371	25.6999	28.7715
Ga0214976_100111920	DNA-binding transcriptional LysR family regulator	COG0583	14.6364	19.208	17.3897	19.4879	14.2079	10.4676	6.46277	10.0876	9.81358
Ga0214976_100111921	T5orf172 domain-containing protein	pfam10544	15.6691	20.2427	14.5795	18.4815	16.7828	13.0363	1.57763	9.11464	13.9879
Ga0214976_100111922	ABC-2 type transport system permease protein	KO:K01992	5.54349	4.99998	5.68997	5.41874	8.15783	2.8304	0	1.08601	1.50418
Ga0214976_100111923	ABC-2 type transport system ATP-binding protein	KO:K01990	8.23637	9.73405	7.47091	9.36255	7.84407	3.99159	2.96421	4.17694	2.81001
Ga0214976_100111924	DNA-binding transcriptional ArsR family regulator	COG0640	6.80058	7.12822	5.77995	8.25156	8.65146	2.59403	1.51357	0	3.54488
Ga0214976_100111925	nucleoside-diphosphate-sugar epimerase	COG0451	64.0708	81.897	51.6374	78.597	56.8318	50.2688	27.8396	24.6585	36.094
Ga0214976_100111926	hypothetical protein	Hypo-rule applied	16.5725	15.2521	11.5662	16.2068	6.13912	2.95833	3.22212	1.36211	2.42563
Ga0214976_100111927	hypothetical protein	Hypo-rule applied	2.17134	1.27082	2.01968	2.19301	4.1987	0.719387	0	0.414036	0.73731
Ga0214976_100111928	Kef-type K+ transport system membrane component KefB	COG0475	1.52482	1.05721	0.405565	2.11706	2.89072	0.928658	0.379299	0.641376	1.26906
Ga0214976_100111929	NAD(P)-dependent dehydrogenase (short-subunit alcohol dehydrogenase family)	COG1028	24.3379	29.8015	25.5338	29.1859	22.0655	20.5437	6.55534	13.6712	10.5278
Ga0214976_10011193	acetyl-CoA C-acetyltransferase	KO:K00626	38.0165	75.4241	61.7435	54.2916	787.231	215.326	86.3018	84.6179	33.0382
Ga0214976_10011194	DNA-binding MarR family transcriptional regulator	COG1846	16.0039	19.8561	12.5916	11.0963	33.6096	10.9633	5.08846	6.30984	9.19349
Ga0214976_10011195	cell division protease FtsH	KO:K03798	30.5899	47.9302	34.1909	36.183	70.7489	28.8034	14.5754	13.9369	20.8999
Ga0214976_10011196	predicted transcriptional regulator YdeE	COG3708	105.982	114.837	102.941	84.0221	81.4968	73.0746	31.3673	42.3253	60.7431
Ga0214976_10011197	zinc ribbon protein	pfam13240	13.9734	24.305	13.7816	17.6493	20.1765	6.84475	13.9783	5.73008	13.1802
Ga0214976_10011198	winged helix DNA-binding protein	pfam06224	43.8041	74.1557	45.8241	58.7411	38.2821	37.2355	10.6644	16.4649	27.3037
Ga0214976_10011199	tryptophanase	KO:K01667	20.961	27.3757	14.8709	21.6876	12.3243	10.9516	3.28901	5.56155	8.14324
Ga0214976_10011421	hypothetical protein	Hypo-rule applied	136.834	160.663	141.341	151.526	141.713	144.139	63.0321	71.7666	97.8543
Ga0214976_100114210	basic membrane protein A	KO:K07335	555.884	724.717	403.229	545.268	533.023	495.668	236.167	320.963	344.474
Ga0214976_100114211	tRNA-splicing ligase RtcB	KO:K14415	51.6896	98.681	62.0153	69.7325	84.564	68.8743	25.3986	27.5473	39.6567
Ga0214976_100114212	histidinol-phosphatase (PHP family)	KO:K04486	31.6406	46.668	34.7721	43.2225	39.989	42.5421	22.4009	20.475	30.7898
Ga0214976_100114213	peptidoglycan/xylan/chitin deacetylase (PgdA/CDA1 family)	COG0726	32.8333	58.2691	46.0547	45.0381	59.4741	42.4094	13.5325	23.493	38.0328
Ga0214976_100114214	ribosomal protein S18 acetylase RimI-like enzyme	COG0456	64.8324	100.191	77.9958	81.6758	71.344	65.9699	20.4245	35.8651	52.3035
Ga0214976_100114215	SAM-dependent methyltransferase	COG0500	55.174	90.8473	71.8864	76.0789	54.8033	65.9811	20.577	28.8085	37.3104
Ga0214976_100114216	hypothetical protein	Hypo-rule applied	53.9465	98.6662	72.5961	59.7162	67.6121	80.9871	45.6252	40.718	43.2516
Ga0214976_100114217	competence protein ComEC	KO:K02238	38.1281	55.8818	37.3836	42.8372	43.7245	42.4119	17.3226	21.0299	26.1555
Ga0214976_100114218	hypothetical protein	Hypo-rule applied	3.98106	4.35629	3.75838	2.85759	4.52349	1.42677	1.94249	0.364961	1.94975
Ga0214976_100114219	hypothetical protein	Hypo-rule applied	4.1855	4.53638	3.00398	4.42468	3.33065	2.24697	0	0.369492	2.41261
Ga0214976_10011422	simple sugar transport system permease protein	KO:K02057	111.921	184.995	148.748	142.994	160.126	169.594	72.036	59.6667	91.2636
Ga0214976_100114220	hypothetical protein	Hypo-rule applied	7.16048	12.5269	8.74773	8.11714	10.4515	4.51261	4.6078	5.19438	5.72624
Ga0214976_100114221	mannose-6-phosphate isomerase-like protein (cupin superfamily)	COG0662	40.6477	54.6303	49.3737	40.712	48.7119	37.222	9.58742	36.2836	21.9961
Ga0214976_100114222	hypothetical protein	Hypo-rule applied	29.3291	44.1928	43.4344	43.0174	30.3121	26.3334	9.41113	15.1559	20.0172
Ga0214976_100114223	penicillin-binding protein	KO:K18149	45.3502	70.9836	55.6299	51.1991	46.7206	51.604	18.149	21.8233	28.1755
Ga0214976_100114224	trk system potassium uptake protein TrkH	KO:K03498	9.17774	13.8143	5.47611	10.1181	12.3243	9.90476	4.60462	5.37617	4.95197
Ga0214976_100114225	trk system potassium uptake protein TrkA	KO:K03499	12.0302	15.7244	8.93252	10.9691	15.4569	9.60018	10.4788	4.00107	6.10719
Ga0214976_100114226	uncharacterized protein Veg	COG4466	2552.46	1410.66	1573.38	1932.34	690.903	261.922	242.149	328.995	599.776
Ga0214976_100114227	uncharacterized protein	KO:K06950	19.2972	20.0435	18.8127	19.7134	15.3559	14.2445	13.6005	9.36946	14.157
Ga0214976_100114228	ferrous iron transport protein A	KO:K04758	3.57167	4.45175	3.38372	4.18239	6.39491	6.40971	0	3.40527	4.71649
Ga0214976_100114229	ferrous iron transport protein B	KO:K04759	3.97916	5.25924	4.15956	4.36834	6.0368	5.03182	0	1.44801	1.97692
Ga0214976_10011423	simple sugar transport system permease protein	KO:K02057	73.8154	100.31	90.294	90.1173	73.0072	95.3358	41.8013	33.5492	60.9601
Ga0214976_10011424	simple sugar transport system ATP-binding protein	KO:K02056	99.5512	163.167	114.536	121.439	133.919	148.801	56.529	61.0277	72.7518
Ga0214976_10011425	uncharacterized protein DUF3798	pfam12683	1326.54	2039.52	1567.28	1595.87	960.948	1292.98	501.618	479.751	769.19
Ga0214976_10011426	ATP-binding cassette subfamily B protein	KO:K06147	78.1253	119.342	91.3441	107.663	72.882	67.5122	24.7676	29.4716	40.3288
Ga0214976_10011427	simple sugar transport system permease protein	KO:K02057	46.274	66.281	37.6656	57.4403	45.8121	31.564	10.7433	20.7615	20.5399
Ga0214976_10011428	simple sugar transport system permease protein	KO:K02057	58.1935	89.7764	52.9114	69.0456	46.4369	49.789	27.8759	19.0608	26.757
Ga0214976_10011429	simple sugar transport system ATP-binding protein	KO:K02056	82.6662	138.211	79.0812	99.6718	68.4765	83.3819	32.071	36.498	47.7244
Ga0214976_10011921	DNA-binding transcriptional regulator/RsmH inhibitor MraZ	COG2001	356.462	461.557	379.993	379.874	319.348	267.819	99.2427	129.279	152.003
Ga0214976_100119210	cell division septal protein FtsQ	COG1589	24.4928	34.2258	21.165	25.989	28.6	24.0863	16.6272	18.7439	18.7756
Ga0214976_100119211	cell division protein FtsZ	KO:K03531	177.129	262.653	241.182	239.02	162.971	177.97	68.669	79.4477	164.304
Ga0214976_100119212	RNA polymerase sporulation-specific sigma factor	KO:K03091	69.5258	100.052	77.2022	97.1728	56.621	49.1123	26.8769	34.3627	53.0775
Ga0214976_100119213	stage II sporulation protein GA (sporulation sigma-E factor processing peptidase)	KO:K06383	39.67	57.0628	36.6387	50.7545	34.9366	26.2085	12.8851	14.5254	22.0529
Ga0214976_100119214	RNA polymerase sporulation-specific sigma factor	KO:K03091	1.01381	1.41275	0.935517	0.794977	1.94484	0.299899	0	0	0.614742
Ga0214976_100119217	transcriptional repressor NrdR	KO:K07738	48.537	55.1158	36.5374	42.1663	67.0018	35.8033	10.4453	31.7925	35.6469
Ga0214976_100119218	S-DNA-T family DNA segregation ATPase FtsK/SpoIIIE	KO:K03466	71.0481	107.36	64.8675	85.2381	86.1026	68.3977	26.8119	46.4344	43.3344
Ga0214976_100119219	cytoskeletal protein RodZ	COG1426	109.601	146.22	80.1779	108.24	158.407	85.3718	38.4677	54.5555	53.1428
Ga0214976_10011922	16S rRNA (cytosine1402-N4)-methyltransferase	KO:K03438	341.687	521.238	477.016	390.131	356.573	378.173	127.484	138.54	169.933
Ga0214976_100119220	molecular chaperone Hsp33	KO:K04083	71.6336	106.652	66.6205	74.7282	113.484	86.7205	38.5919	45.2925	46.6958
Ga0214976_100119221	stage II sporulation protein P	KO:K06385	45.7345	62.6251	31.4987	50.445	64.3202	43.6166	18.9129	39.8899	32.2517
Ga0214976_100119222	UDP-N-acetylmuramate--alanine ligase	KO:K01924	62.016	87.028	58.1942	72.5688	67.1987	62.2415	26.5392	33.2637	41.4766
Ga0214976_100119223	hypothetical protein	Hypo-rule applied	26.4741	36.1795	27.4915	30.8055	21.6984	30.7706	9.76148	11.6919	18.7795
Ga0214976_100119224	SNF2 family DNA or RNA helicase	COG0553	4.7724	3.39123	3.5114	4.96159	5.77197	2.68324	0.267302	1.95864	2.86188
Ga0214976_100119225	peptide/nickel transport system permease protein	KO:K02033	71.1136	90.461	78.7458	96.1042	61.74	55.8965	34.8591	38.7432	73.4286
Ga0214976_100119226	peptide/nickel transport system permease protein	KO:K02034	52.6821	72.0869	60.9861	78.587	43.8334	48.0202	20.5306	29.2995	53.6377
Ga0214976_100119227	peptide/nickel transport system substrate-binding protein	KO:K02035	1660.52	2405.32	2110.2	2071.26	1280.29	1517.13	595.039	736.906	852.146
Ga0214976_10011923	cell division protein FtsL	pfam04999	314.579	419.979	402.873	353.97	236.783	259.383	128.275	115.995	136.782
Ga0214976_10011924	stage V sporulation protein D (sporulation-specific penicillin-binding protein)	KO:K08384	79.7605	107.321	89.3769	85.1898	82.7309	91.6131	31.7949	45.8728	49.0615
Ga0214976_10011925	UDP-N-acetylmuramoyl-L-alanyl-D-glutamate--2,6-diaminopimelate ligase	KO:K01928	65.7017	91.0121	67.803	72.1699	74.3182	77.4672	38.2432	38.3214	39.3705
Ga0214976_10011926	UDP-N-acetylmuramoyl-tripeptide--D-alanyl-D-alanine ligase	KO:K01929	67.9783	107.618	71.6209	73.614	95.7328	79.2817	31.9206	35.5842	38.804
Ga0214976_10011927	phospho-N-acetylmuramoyl-pentapeptide-transferase	KO:K01000	41.8244	60.3036	53.3529	59.5099	52.3984	45.8428	13.339	17.2647	32.563
Ga0214976_10011928	cell division protein FtsW	KO:K03588	45.9211	64.4263	50.2997	60.9008	51.3183	44.2469	11.2951	19.3443	32.4131
Ga0214976_10011929	UDP-N-acetylglucosamine 1-carboxyvinyltransferase	KO:K00790	60.4244	83.9013	68.9145	60.0282	71.5136	72.933	30.5041	38.2081	41.4543
Ga0214976_10012421	transglutaminase-like putative cysteine protease	COG1305	15.5514	16.4656	15.1945	16.8572	13.6881	8.2535	4.97367	11.8366	12.5731
Ga0214976_100124210	peptide/nickel transport system permease protein	KO:K02033	60.2821	81.7434	63.3016	74.3155	51.8193	50.7879	15.2121	26.5023	30.5379
Ga0214976_100124211	peptide/nickel transport system substrate-binding protein	KO:K02035	383.727	598.878	377.412	429.028	334.735	329.965	141.329	143.183	155.53
Ga0214976_100124212	peptide/nickel transport system ATP-binding protein	KO:K02032	71.9374	101.133	69.1358	80.5334	71.9365	50.823	29.126	26.0585	41.7642
Ga0214976_100124213	peptide/nickel transport system ATP-binding protein/oligopeptide transport system ATP-binding protein	KO:K02031,KO:K15583	61.2298	68.8448	62.423	57.1032	53.232	55.13	25.3715	26.0476	39.1091
Ga0214976_100124214	hypothetical protein	Hypo-rule applied	54.7761	32.8542	43.0538	44.5649	36.1827	25.6948	5.997	14.3659	24.0777
Ga0214976_100124215	nucleoside triphosphatase	KO:K12944	28.9791	20.2789	12.5334	18.6731	23.0102	11.2186	17.0498	10.8114	18.8962
Ga0214976_100124216	alpha-N-arabinofuranosidase	KO:K01209	25.2263	31.6771	20.0034	25.0909	26.6622	19.7898	12.2183	16.2459	16.7713
Ga0214976_100124217	hypothetical protein	Hypo-rule applied	5.54028	8.54755	4.6742	7.19926	11.5391	5.38491	0.956262	1.07799	3.51941
Ga0214976_100124218	ABC-2 family transporter	pfam13346	2.71766	2.92173	2.26509	1.53985	2.35445	1.45224	0	0.835823	1.73649
Ga0214976_100124219	ABC-2 type transport system ATP-binding protein	KO:K01990	4.1766	3.58023	2.74688	3.08451	3.26313	1.88693	0	0.362002	3.65301
Ga0214976_10012422	dienelactone hydrolase	COG0412	36.5818	51.9742	45.5177	44.5121	20.7284	25.8884	10.5067	10.4582	13.6126
Ga0214976_100124220	transcriptional regulator with XRE-family HTH domain	COG1396	4.63206	2.77442	2.83456	1.20436	4.58325	2.5241	1.03094	1.74326	1.37972
Ga0214976_100124221	C-terminal processing protease CtpA/Prc	COG0793	11.7497	21.4978	19.1897	17.86	16.8861	16.1115	3.32351	6.36921	11.8982
Ga0214976_100124222	GNAT acetyltransferase-like protein	pfam12746	15.299	26.5463	20.4295	19.3791	19.7539	19.7996	9.33106	3.85693	14.3611
Ga0214976_100124223	hypothetical protein	Hypo-rule applied	10.4201	12.8566	9.61538	9.19225	21.9883	10.4031	1.57372	11.5313	8.95108
Ga0214976_100124224	hypothetical protein	Hypo-rule applied	9.29018	10.1304	12.5872	9.45254	8.51967	3.28438	1.91638	5.40083	5.12946
Ga0214976_100124225	fatty acid-binding protein DegV	COG1307	131.781	174.703	146.35	147.621	128.918	126.168	55.2127	78.1066	126.776
Ga0214976_100124226	hypothetical protein	Hypo-rule applied	39.9563	67.4801	46.6689	43.8642	37.24	23.4233	18.5167	9.56719	20.6511
Ga0214976_100124227	hypothetical protein	Hypo-rule applied	41.3505	64.8861	47.3538	56.5355	34.1705	29.4823	5.12412	26.7159	24.002
Ga0214976_100124228	CubicO group peptidase (beta-lactamase class C family)	COG1680	37.6596	61.7048	44.6863	49.6373	31.0717	32.0237	9.9845	16.3205	22.7162
Ga0214976_10012423	MFS family permease	COG0477	18.2553	29.1343	13.5505	21.6577	20.1386	14.3256	9.0598	8.7237	9.09369
Ga0214976_10012424	ABC-2 type transport system permease protein	KO:K01992	9.72727	17.9757	6.69005	12.7529	10.9008	7.24538	1.18372	4.00321	5.7427
Ga0214976_10012425	ABC-2 type transport system permease protein	KO:K01992	10.2171	18.6321	8.68375	16.7508	11.9147	9.32557	0.568495	3.20432	4.94539
Ga0214976_10012426	ABC-2 type transport system ATP-binding protein	KO:K01990	16.3505	22.8167	14.4904	22.1154	15.2868	11.6707	3.77567	7.98058	7.26376
Ga0214976_10012427	biotin carboxylase	COG0439	27.2591	36.8227	30.0299	27.504	39.0923	42.8361	16.7871	22.0781	33.6998
Ga0214976_10012428	hypothetical protein	Hypo-rule applied	48.6619	70.126	51.9444	54.73	63.1622	60.9295	21.5403	27.124	37.2615
Ga0214976_10012429	peptide/nickel transport system permease protein	KO:K02034	68.8027	100.046	76.3169	83.2607	63.2557	68.7828	25.9824	32.9512	46.726
Ga0214976_10012571	GntP family gluconate:H+ symporter	KO:K03299	43.0763	81.559	54.7333	53.906	46.6566	38.9093	10.4947	22.8164	18.5599
Ga0214976_100125710	niacin transporter	KO:K16788	160.925	282.753	235.345	204.49	192.343	203.464	73.8891	95.6352	122.083
Ga0214976_100125711	hypothetical protein	KO:K07079	151.338	252.436	192.338	188.318	156.978	155.598	64.8663	70.7341	101.706
Ga0214976_100125712	DNA recombination protein RmuC	KO:K09760	48.6572	76.7389	57.5592	61.5331	49.1963	54.3281	13.3138	19.1019	31.8566
Ga0214976_100125713	uracil-DNA glycosylase	KO:K03648	80.2296	133.769	101.483	107.751	94.4655	99.3662	40.3725	36.3297	45.2631
Ga0214976_100125714	Cft2 family RNA processing exonuclease	COG1236	72.0798	124.016	88.0646	93.9572	81.6359	93.0449	33.9792	35.2807	48.7661
Ga0214976_100125715	aldose 1-epimerase	KO:K01785	62.05	108.607	69.8894	80.7399	88.3011	62.4077	36.3489	31.7565	51.8389
Ga0214976_100125716	multiple sugar transport system permease protein	KO:K02025	69.2908	86.105	76.0247	90.2552	47.4143	32.9729	17.5662	22.5526	55.0179
Ga0214976_100125717	multiple sugar transport system permease protein	KO:K02026	93.3122	108.651	96.0708	124.303	56.6167	55.1676	26.7984	32.0594	37.5118
Ga0214976_100125718	multiple sugar transport system substrate-binding protein	KO:K02027	684.978	963.324	954.8	833.692	447.016	525.084	198.186	224.934	221.975
Ga0214976_100125719	D-glycero-D-manno-heptose 1,7-bisphosphate phosphatase	KO:K03273	56.7931	78.295	64.3436	66.8402	61.1185	46.2963	18.5715	17.605	34.1751
Ga0214976_10012572	glycerate kinase	KO:K00865	97.1072	188.589	148.787	137.369	108.83	129.301	43.7687	50.0387	53.6031
Ga0214976_100125720	3-dehydroquinate dehydratase-2	KO:K03786	55.0289	69.4655	52.858	61.9745	56.3342	49.6008	28.4719	22.2206	40.6693
Ga0214976_100125721	3-dehydroquinate synthase	KO:K01735	58.337	80.4278	61.9385	69.1589	86.6099	72.4343	27.1837	24.5154	66.6976
Ga0214976_100125722	3-deoxy-7-phosphoheptulonate synthase	KO:K03856	98.8777	134.796	91.353	100.874	146.948	124.851	63.6715	55.4348	105.755
Ga0214976_100125723	NAD/NADP transhydrogenase beta subunit/NAD/NADP transhydrogenase beta subunit	COG1282,COG1282	100.386	169.621	129.051	131.794	121.482	121.451	59.1937	48.3924	74.228
Ga0214976_100125724	NAD/NADP transhydrogenase alpha subunit	COG3288	80.9972	101.281	70.8438	88.0681	78.062	77.8414	37.6932	39.7203	48.2523
Ga0214976_100125725	NAD/NADP transhydrogenase alpha subunit	COG3288	84.1015	114.506	75.7231	103.477	83.3629	68.5978	30.5067	36.6527	47.4085
Ga0214976_100125726	diaminopimelate dehydrogenase	KO:K03340	38.1318	55.6201	43.0229	41.7924	59.6268	46.2326	25.9909	24.5159	34.2517
Ga0214976_100125727	FlaA1/EpsC-like NDP-sugar epimerase	COG1086	33.4647	41.4376	32.2692	39.8979	37.6897	34.0886	17.2454	18.583	27.2376
Ga0214976_100125728	acetoin utilization deacetylase AcuC-like enzyme	COG0123	69.0398	126.084	70.2177	81.534	88.5517	100.245	26.1872	35.7042	44.519
Ga0214976_100125729	N-methylhydantoinase A/oxoprolinase/acetone carboxylase beta subunit	COG0145	101.35	192.203	132.297	130.512	123.403	143.811	59.4078	52.6196	64.4123
Ga0214976_10012573	aminotransferase	KO:K10907	150.023	217.384	166.565	181.778	114.543	121.99	60.2501	51.1633	81.5623
Ga0214976_10012574	hypothetical protein	Hypo-rule applied	18.6048	27.1604	14.4702	20.8413	20.3946	20.8349	8.02808	1.81001	14.5046
Ga0214976_10012575	hypothetical protein	Hypo-rule applied	18.2631	31.9752	25.8624	20.4349	21.6947	28.3629	7.42597	12.5569	12.4229
Ga0214976_10012576	drug/metabolite transporter (DMT)-like permease	COG0697	20.3584	33.1498	24.7242	28.2013	25.872	27.6606	8.14735	14.3891	13.9932
Ga0214976_10012577	uncharacterized protein DUF1874	pfam08960	75.8477	105.322	76.1695	90.1381	90.7083	102.494	38.1687	38.1696	36.6637
Ga0214976_10012578	uridine kinase	KO:K00876	58.6261	87.757	70.6886	77.8041	69.9783	71.2193	41.1355	28.5685	39.3232
Ga0214976_10012579	hypothetical protein	KO:K07105	50.8013	75.4007	61.5883	53.8754	74.1564	61.8655	32.8396	29.3076	38.4562
Ga0214976_10012961	beta-glucosidase	KO:K05349	105.364	165.981	108.015	116.31	85.6431	77.4564	31.4512	39.9736	37.69
Ga0214976_100129610	hypothetical protein	Hypo-rule applied	38.201	44.3287	70.808	49.8384	43.12	34.3924	37.4591	17.155	35.2492
Ga0214976_100129611	methyl-accepting chemotaxis protein/PAS domain-containing protein	COG0840,COG2202	171.592	242.615	229.993	172.471	159.002	158.239	53.8591	76.061	99.012
Ga0214976_100129612	hypothetical protein	KO:K09749	18.4526	32.0792	19.5158	23.2284	29.6025	28.1222	15.8143	13.8398	38.8482
Ga0214976_100129613	hypothetical protein	Hypo-rule applied	20.0144	29.5234	20.8838	18.5148	37.9649	25.9385	13.6127	23.352	30.0996
Ga0214976_100129614	zinc ribbon family protein	pfam17032	104.691	84.85	59.4691	77.2396	186.893	154.298	123.698	206.966	201.707
Ga0214976_100129615	poly-gamma-glutamate capsule biosynthesis protein CapA/YwtB (metallophosphatase superfamily)	COG2843	13.9212	31.3818	17.1511	18.5257	26.2628	14.4133	6.60485	5.5033	8.359
Ga0214976_100129616	LysM repeat protein	COG1388	6.72301	9.38323	6.8827	9.33013	9.53896	3.93998	3.21848	2.41879	4.30736
Ga0214976_100129617	hypothetical protein	Hypo-rule applied	19.6407	23.0612	15.8584	29.0483	17.5829	14.1215	9.22839	7.80237	4.63145
Ga0214976_100129618	3-methyladenine DNA glycosylase AlkD	COG4912	21.6071	35.964	21.8811	25.1105	29.3337	18.6833	5.35507	6.79136	10.0783
Ga0214976_100129619	translation elongation factor EF-G/translation elongation factor EF-G/predicted RNA-binding protein with PIN domain	COG0480,COG0480,COG3688	22.5927	33.7528	27.5365	26.7426	33.2836	23.1928	9.72495	10.8614	12.1113
Ga0214976_10012962	LacI family transcriptional regulator	KO:K02529	45.2295	66.0449	50.0736	55.6115	36.8097	38.8248	9.73708	22.7372	20.0124
Ga0214976_100129620	putative transcriptional regulator	KO:K07727	19.0704	40.5115	21.3518	25.681	47.8027	28.9586	2.15051	15.7577	14.3903
Ga0214976_100129621	hypothetical protein	Hypo-rule applied	14.3535	14.9467	12.4831	12.9766	18.6445	12.044	3.96713	5.81379	11.1495
Ga0214976_100129622	divalent metal cation (Fe/Co/Zn/Cd) transporter	COG0053	23.3317	44.6224	26.3041	24.5946	42.2177	31.7814	21.9835	15.3412	14.8856
Ga0214976_100129623	myo-inositol-1(or 4)-monophosphatase	KO:K01092	33.816	61.7906	29.736	41.6468	64.8708	42.0723	16.2226	21.3357	22.3141
Ga0214976_100129624	ABC-type transport system involved in multi-copper enzyme maturation permease subunit	COG1277	20.9248	37.4417	20.2317	30.9896	26.5082	18.3943	10.5737	11.2924	15.8268
Ga0214976_100129625	ABC-type multidrug transport system ATPase subunit	COG1131	54.1039	102.702	68.0688	76.2016	75.9553	59.1989	22.8791	26.964	36.0128
Ga0214976_100129626	predicted PurR-regulated permease PerM	COG0628	39.1736	61.9836	42.3534	57.8382	36.2883	38.8231	20.8176	27.4622	34.0849
Ga0214976_10012963	DNA-binding ferritin-like protein	COG0783	21.8449	52.9042	34.0598	35.7241	35.2012	15.286	2.54832	6.46363	14.0682
Ga0214976_10012964	NitT/TauT family transport system ATP-binding protein	KO:K02049	20.9458	48.9824	29.3817	33.9768	43.2399	21.5243	6.61004	7.82407	17.6927
Ga0214976_10012965	NitT/TauT family transport system permease protein	KO:K02050	16.0038	29.4322	19.5523	23.2133	27.2278	10.0466	2.4498	3.79729	11.885
Ga0214976_10012966	NitT/TauT family transport system substrate-binding protein	KO:K02051	11.298	15.8674	13.4494	15.9096	15.8863	9.67632	5.50303	4.22971	6.36053
Ga0214976_10012967	NADP-reducing hydrogenase subunit HndD	KO:K18332	15.9948	27.519	17.0715	18.0259	20.556	10.7014	3.31964	6.39298	8.4227
Ga0214976_10012968	NADP-reducing hydrogenase subunit HndC	KO:K18331	9.17579	14.9663	9.45221	12.5421	12.8854	6.27131	4.05773	3.7166	8.57008
Ga0214976_10012969	NADP-reducing hydrogenase subunit HndA	KO:K18330	9.81512	12.1869	6.40964	9.35418	5.21412	4.02014	6.38548	3.08501	3.66249
Ga0214976_10013081	F-type H+-transporting ATPase subunit delta	KO:K02113	145.599	285.385	96.2954	176.506	321.094	265.032	131.968	147.259	134.251
Ga0214976_100130810	ATP-dependent Zn protease	COG0465	9.18452	11.214	9.2985	10.7001	11.0748	6.83106	2.53642	4.46767	7.84989
Ga0214976_100130811	hypothetical protein	Hypo-rule applied	12.2562	14.8062	11.9533	17.1244	13.5308	8.42613	2.04854	6.92797	7.6765
Ga0214976_100130812	uncharacterized membrane protein (DUF441 family)	COG2707	18.8994	20.2789	21.8114	13.1403	29.7779	30.786	25.5746	32.4341	37.4359
Ga0214976_100130813	hypothetical protein	KO:K09775	24.8697	24.6913	21.5826	21.8834	36.7103	26.7315	19.2674	16.2901	59.63
Ga0214976_100130814	hypothetical protein	Hypo-rule applied	7.5813	8.27958	5.53256	8.51338	11.8125	7.07033	1.95783	3.58647	6.38673
Ga0214976_100130815	nicotinamide-nucleotide amidase	KO:K03742	7.32773	9.50119	8.59538	6.36643	12.798	10.7052	2.66147	3.85749	9.79522
Ga0214976_100130816	predicted phosphodiesterase	COG0622	3.40453	3.05374	1.66829	1.97615	5.04468	4.53775	0.661925	0.186547	1.43954
Ga0214976_100130817	recombination protein RecA	KO:K03553	99.5771	160.412	107.26	115.171	120.204	116.589	41.8528	61.0728	93.1986
Ga0214976_100130818	regulatory protein	KO:K03565	115.321	163.929	143.98	121.062	129.81	113.689	56.5552	76.0582	118.513
Ga0214976_100130819	ribonuclease Y	KO:K18682	328.9	565.931	478.667	474.201	648.074	519.918	191.291	221.27	395.08
Ga0214976_10013082	F-type H+-transporting ATPase subunit b	KO:K02109	202.616	345.946	187.99	255.201	285.442	234.829	125.27	152.536	159.333
Ga0214976_100130820	hypothetical protein	Hypo-rule applied	27.4308	41.0748	28.5506	34.015	58.4591	35.6441	11.271	23.294	28.283
Ga0214976_100130821	hypothetical protein	KO:K09769	23.7913	32.2718	26.9643	28.682	35.672	24.7833	9.25835	19.4823	17.5534
Ga0214976_100130822	stage V sporulation protein S	KO:K06416	682.976	633.003	667.326	652.967	467.852	379.515	233.975	303.942	545.538
Ga0214976_100130823	membrane dipeptidase	KO:K01273	35.5196	54.8146	32.2994	41.3687	55.8484	33.4771	12.7075	18.6228	20.5782
Ga0214976_100130824	hypothetical protein	KO:K09165	25.7115	31.0271	16.4369	28.8082	49.8321	20.8571	24.6598	29.0626	20.2517
Ga0214976_100130825	putative membrane protein	KO:K08972	3.6535	2.54557	2.24756	4.3928	11.2139	1.441	2.9428	1.65871	0
Ga0214976_100130826	stage V sporulation protein AF	KO:K06408	2.35727	2.25613	2.55413	2.29564	3.67599	1.25966	1.92935	0.362492	0.430347
Ga0214976_100130827	predicted nucleotide-binding protein (sugar kinase/HSP70/actin superfamily)	COG3580	1.00219	1.16379	1.84958	1.49314	1.53804	1.63053	0	0.34125	0.202565
Ga0214976_100130828	predicted nucleotide-binding protein (sugar kinase/HSP70/actin superfamily)/predicted nucleotide-binding protein (sugar kinase/HSP70/actin superfamily)	COG3581,COG3581	1.81924	1.6842	2.15438	2.1636	3.5287	0.941769	0.854788	0	2.00197
Ga0214976_100130829	activator of 2-hydroxyglutaryl-CoA dehydratase	COG1924	1.65782	1.20819	0.812367	1.3179	2.14942	0.473493	0	0	0.323526
Ga0214976_10013083	F-type H+-transporting ATPase subunit c	KO:K02110	245.416	360.614	233.363	347.933	321.597	252.609	120.976	167.548	229.557
Ga0214976_100130830	Zn-dependent protease	COG1994	44.1721	49.9728	50.3584	60.2905	42.0717	33.5692	21.5678	23.0109	47.1628
Ga0214976_100130831	segregation and condensation protein A	KO:K05896	39.26	56.6664	47.1875	41.9327	46.4997	46.8588	21.8364	20.9961	40.8277
Ga0214976_100130832	segregation and condensation protein B	KO:K06024	28.5939	41.9096	39.6497	31.2693	40.3244	37.7201	20.5418	18.4201	36.8636
Ga0214976_100130833	hypothetical protein	Hypo-rule applied	6.39524	6.81773	4.87586	10.9339	11.2627	8.03237	0.886683	3.49845	8.30666
Ga0214976_100130834	uncharacterized spore protein YtfJ	COG3874	5.09637	7.19523	6.93042	7.3616	7.20382	6.38735	0	3.19668	8.34914
Ga0214976_10013084	F-type H+-transporting ATPase subunit a	KO:K02108	33.3326	40.2172	31.4508	41.7654	30.9339	31.0777	7.37985	26.6218	34.3212
Ga0214976_10013085	ATP synthase I subunit	pfam03899	58.4301	75.2428	57.7688	68.072	75.2598	67.5942	22.6916	42.6336	71.2818
Ga0214976_10013086	putative F0F1-ATPase subunit (Ca2+/Mg2+ transporter)	pfam09527	18.0534	24.1829	17.0814	22.6105	13.6579	16.3221	4.30101	13.3335	27.3416
Ga0214976_10013087	ribosomal protein S12 methylthiotransferase	KO:K14441	27.3161	36.4126	28.0349	28.7826	31.9755	33.1335	13.2116	19.7238	29.7478
Ga0214976_10013088	CDP-diacylglycerol--glycerol-3-phosphate 3-phosphatidyltransferase	KO:K00995	10.5701	14.9048	14.4914	12.788	9.26955	10.7204	5.47327	4.62751	11.2927
Ga0214976_10013089	hypothetical protein	Hypo-rule applied	5.19023	4.38127	3.48152	5.36913	5.8974	3.30688	3.37664	3.80648	3.38927
Ga0214976_10013171	ATP-dependent HslUV protease ATP-binding subunit HslU	KO:K03667	52.0377	105.667	63.9625	75.4688	91.0554	60.3321	28.95	23.8937	34.4779
Ga0214976_100131710	Lrp/AsnC family transcriptional regulator for asnA, asnC and gidA	KO:K03718	261.581	367.74	375.106	305.197	236.828	298.702	109.676	114.218	192.913
Ga0214976_100131711	Lrp/AsnC family transcriptional regulator for asnA, asnC and gidA	KO:K03718	188.925	236.525	214.449	202.221	130.998	150.571	69.3883	84.1147	122.44
Ga0214976_100131712	D-alanyl-D-alanine carboxypeptidase (penicillin-binding protein 5/6)	KO:K07258	55.3728	108.522	77.6522	80.7331	106.669	119.562	32.6921	59.1965	75.6099
Ga0214976_100131713	putative endonuclease	KO:K07460	76.9404	103.707	78.5051	80.6994	107.925	105.875	37.3025	63.8554	89.2138
Ga0214976_100131714	ribonuclease HII	KO:K03470	168.202	203.697	167.586	168.55	199.01	199.983	91.0248	104.428	176.532
Ga0214976_100131715	ribosome biogenesis GTPase A	KO:K14540	45.2657	72.3294	35.6444	46.5084	93.1247	63.1394	29.6682	30.2291	35.506
Ga0214976_100131716	signal peptidase I	KO:K03100	55.4956	62.9605	31.5916	52.1573	112.051	48.5698	27.8573	25.6938	45.1903
Ga0214976_100131717	large subunit ribosomal protein L19	KO:K02884	100.026	134.296	66.3736	105.226	288.041	174.209	92.3366	65.8223	154.016
Ga0214976_100131718	tRNA (guanine37-N1)-methyltransferase	KO:K00554	82.2922	115.113	73.7231	88.1859	222.182	139.242	52.8752	64.4579	111.906
Ga0214976_100131719	16S rRNA processing protein RimM	KO:K02860	77.5093	115.814	66.5355	99.9807	214.191	143.181	68.141	61.2578	109.664
Ga0214976_10013172	ATP-dependent HslUV protease subunit HslV	KO:K01419	53.3072	109.21	67.934	79.122	108.552	58.9277	27.0333	25.5593	30.9273
Ga0214976_100131720	hypothetical protein	KO:K06960	109.332	130.538	79.5823	109.442	221.012	156.771	67.6105	60.5255	119.094
Ga0214976_100131721	small subunit ribosomal protein S16	KO:K02959	80.5726	103.785	67.5251	76.6592	213.063	127.484	55.9132	73.8643	105.229
Ga0214976_100131722	signal recognition particle subunit SRP54	KO:K03106	46.1882	80.3412	62.833	56.3138	116.563	115.137	47.1334	45.888	79.3274
Ga0214976_100131723	hypothetical protein	KO:K09787	29.9595	49.1014	47.4908	39.8231	75.6774	86.8514	31.5015	26.2477	52.2407
Ga0214976_100131724	fused signal recognition particle receptor	KO:K03110	20.1665	33.5684	20.2713	24.8751	46.5539	46.0986	23.9547	19.173	30.7768
Ga0214976_100131725	chromosome segregation protein	KO:K03529	71.3832	127.123	90.5405	80.6424	130.502	158.242	52.5092	50.4354	100.661
Ga0214976_100131726	RNA polymerase sporulation-specific sigma factor	KO:K03091	5.19715	6.53498	3.98649	5.52716	12.2132	4.54009	0.686795	5.41957	3.21703
Ga0214976_100131727	hypothetical protein	Hypo-rule applied	336.167	403.726	376.907	372.662	273.425	299.066	140.975	130.848	258.432
Ga0214976_100131728	ribonuclease-3	KO:K03685	85.4021	149.275	94.5982	96.3741	195.334	131.694	66.8011	71.3827	86.6075
Ga0214976_100131729	acyl carrier protein	KO:K02078	250.695	192.597	187.268	257.336	269.808	119.685	135.789	173.85	246.633
Ga0214976_10013173	integrase/recombinase XerC	KO:K03733	59.9819	102.109	71.7939	80.6404	77.0442	53.2303	21.0061	20.1281	33.2083
Ga0214976_100131730	glycerol-3-phosphate acyltransferase PlsX	KO:K03621	54.7124	81.0266	57.6499	61.8154	117.246	93.2303	40.9709	56.2388	59.0252
Ga0214976_100131731	acyl-coenzyme A thioesterase PaaI-like protein/DeoR/GlpR family transcriptional regulator of sugar metabolism	COG2050,COG1349	39.9037	54.2394	24.2341	32.6064	90.1542	55.8805	37.5756	63.1463	39.3459
Ga0214976_10013174	methylenetetrahydrofolate--tRNA-(uracil-5-)-methyltransferase	KO:K04094	62.5551	123.682	76.8409	92.2579	98.8786	76.1492	26.7201	22.6916	36.4753
Ga0214976_10013175	DNA topoisomerase-1	KO:K03168	61.8487	119.811	77.8834	90.7766	101.529	81.0679	33.2478	36.9669	43.5058
Ga0214976_10013176	hypothetical protein	Hypo-rule applied	59.9498	72.5886	65.7678	78.9452	81.437	67.3971	23.5278	45.752	54.3164
Ga0214976_10013177	DNA processing protein	KO:K04096	8.67951	13.2062	10.566	7.26845	10.4598	9.79274	4.23501	5.56981	8.97402
Ga0214976_10013178	hypothetical protein	Hypo-rule applied	9.88826	10.5865	4.05043	10.3258	15.5454	7.49104	0	8.04794	8.18952
Ga0214976_10013179	magnesium chelatase family protein	KO:K07391	186.974	254.086	258.772	195.747	209.582	289.725	94.1901	119.827	151.024
Ga0214976_10013651	DNA-binding IscR family transcriptional regulator	COG1959	19.2554	15.9716	13.1993	26.3154	18.9969	8.13712	16.6176	14.9864	33.3594
Ga0214976_100136510	putative aminopeptidase FrvX	COG1363	19.3773	28.3098	18.5381	24.2621	28.4118	22.5564	18.603	15.4787	16.4496
Ga0214976_100136511	uncharacterized protein DUF3787	pfam12655	13.8833	18.5402	12.8111	23.9503	8.87764	3.42238	2.79566	9.45464	18.7074
Ga0214976_100136512	pyruvate-ferredoxin/flavodoxin oxidoreductase	KO:K03737	3.15734	3.22759	2.55446	3.13353	3.94002	1.65098	1.48351	1.44431	2.66225
Ga0214976_100136513	thioredoxin 1	KO:K03671	87.039	114.557	88.1688	114.818	70.461	57.2627	26.9865	41.4075	40.1295
Ga0214976_100136514	glycine reductase	KO:K10670	118.812	197.882	146.66	159.023	144.113	138.167	54.6958	72.2821	96.8176
Ga0214976_100136515	betaine reductase	KO:K10672	146.706	210.262	171.238	120.084	149.768	157.22	58.0473	116.559	83.7551
Ga0214976_100136516	betaine reductase	KO:K10672	114.943	160.321	141.892	151.221	96.04	98.6045	54.0071	64.3611	89.8322
Ga0214976_100136517	glycine reductase	KO:K10670	163.049	252.369	226.186	201.054	169.965	168.979	74.9696	91.6841	114.471
Ga0214976_100136518	glycine reductase	KO:K10670	145.189	259.369	196.601	198.574	167.113	178.786	55.0733	89.677	124.208
Ga0214976_100136519	betaine reductase	KO:K10672	40.0599	63.9611	43.512	41.8941	51.3341	43.7381	18.107	19.3598	29.0421
Ga0214976_10013652	exopolyphosphatase/guanosine-5'-triphosphate,3'-diphosphate pyrophosphatase	KO:K01524	82.6671	137.097	75.5868	96.286	139.388	86.2848	35.6841	48.4144	72.0578
Ga0214976_100136520	hypothetical protein	Hypo-rule applied	42.0259	49.2953	41.0287	42.9803	44.4855	26.2202	9.84099	16.9669	25.3724
Ga0214976_100136521	intracellular proteinase inhibitor BsuPI	pfam12690	34.9516	49.293	28.4002	36.0651	53.0707	33.7574	18.8016	21.7838	19.2214
Ga0214976_100136522	hypothetical protein	Hypo-rule applied	3.56562	4.1737	1.56616	2.50519	6.51177	2.65799	1.80937	2.71961	4.23766
Ga0214976_10013653	flavorubredoxin	COG0426	63.3134	88.9271	71.0019	64.1912	75.7149	68.2047	22.4786	36.6527	44.8568
Ga0214976_10013654	GAF domain-containing protein	KO:K07170	39.2053	52.0526	34.6865	38.8662	40.2028	27.5527	8.03826	12.4596	20.507
Ga0214976_10013655	starch phosphorylase	KO:K00688	2.03357	2.7275	1.31356	1.52551	4.91537	1.8949	0.859943	0.807845	0.86316
Ga0214976_10013656	mannose-1-phosphate guanylyltransferase/phosphomannomutase	KO:K16881	1.84787	1.59837	1.7139	2.10662	1.78152	0.73584	0.200363	0.677609	1.13964
Ga0214976_10013657	glycogen(starch) synthase	KO:K16150	0.844024	0.649975	0.573882	0.243835	1.19304	0.459924	0	0	0.754213
Ga0214976_10013658	alpha,alpha-trehalose phosphorylase	KO:K05342	24.1596	40.1665	30.3007	34.0204	28.7218	30.4491	17.6784	17.4957	27.3046
Ga0214976_10013659	hypothetical protein	KO:K06931	9.75624	24.0342	12.5488	15.8552	16.2476	26.6421	9.008	11.7795	13.2612
Ga0214976_10014021	ABC-type glycerol-3-phosphate transport system substrate-binding protein	COG1653	56.5351	133.019	41.4992	101.492	551.275	406.866	379.777	182.582	73.7802
Ga0214976_100140210	LacI family transcriptional regulator	KO:K02529	44.2427	200.586	75.4291	147.816	285.644	220.348	82.5333	65.0756	101.148
Ga0214976_100140211	uncharacterized protein DUF1861	pfam08950	35.5675	132.07	53.9196	108.838	186.497	139.157	39.392	46.7134	76.3401
Ga0214976_100140212	dienelactone hydrolase	COG0412	28.7919	42.7106	31.8939	34.1265	27.4242	19.0701	6.01252	10.783	11.5214
Ga0214976_100140213	FaeA-like protein	pfam04703	292.901	215.89	258.75	280.88	198.978	93.6087	108.859	76.3237	113.708
Ga0214976_100140214	hypothetical protein	COG4832	61.2789	66.5585	69.5382	69.0045	46.1471	31.2232	8.89726	20.4777	30.0165
Ga0214976_100140215	uncharacterized protein YutE (UPF0331/DUF86 family)	COG2445	58.9514	72.7873	62.7583	82.0134	44.4297	28.2746	15.546	26.2874	37.8957
Ga0214976_100140216	predicted nucleotidyltransferase	COG1708	71.956	81.442	51.3485	85.7645	53.006	27.8131	27.8202	34.6286	39.1716
Ga0214976_100140217	LacI family transcriptional regulator	KO:K02529	56.3045	94.9886	54.1443	77.6123	66.3514	52.0712	28.4504	35.7526	45.4101
Ga0214976_100140218	peptide/nickel transport system substrate-binding protein	KO:K02035	7.09753	10.5331	9.42151	7.57725	5.94586	4.44949	1.65213	2.17285	4.05364
Ga0214976_100140219	peptide/nickel transport system substrate-binding protein	KO:K02035	13.1727	17.0868	12.6726	15.2303	12.7962	3.7723	5.92596	3.34017	6.74121
Ga0214976_10014022	multiple sugar transport system permease protein	KO:K02026	7.83388	20.3574	4.38286	16.6584	23.5243	24.9071	13.0423	12.6442	14.3129
Ga0214976_100140220	methionine-gamma-lyase	KO:K01761	8.43617	14.8961	12.1094	11.165	8.811	4.46422	1.58553	3.57473	4.907
Ga0214976_100140221	riboflavin transporter FmnP	COG3601	15.3159	14.1157	12.9586	16.3402	12.1663	15.8572	9.12211	9.25502	20.1437
Ga0214976_100140222	nitroimidazol reductase NimA-like FMN-containing flavoprotein (pyridoxamine 5'-phosphate oxidase superfamily)	COG3467	4.84862	4.04237	3.53344	3.00262	6.01009	3.34666	2.10293	0.592658	2.46259
Ga0214976_10014023	ABC-type sugar transport system permease subunit	COG1175	8.61603	25.8005	8.75737	27.9588	33.689	28.0735	14.4668	9.06025	21.6918
Ga0214976_10014024	hypothetical protein	Hypo-rule applied	17.3529	70.6252	18.9926	48.8091	90.3394	91.9414	31.461	32.3533	36.6738
Ga0214976_10014025	Yip1-like protein/NHL repeat-containing protein	pfam04893,pfam01436	13.0403	43.9303	14.5192	35.3022	55.4577	49.9405	20.6932	19.6105	25.1074
Ga0214976_10014026	ABC-type glycerol-3-phosphate transport system permease component	COG0395	14.5206	50.2838	12.7022	38.1007	69.6015	53.3938	20.3762	22.6597	33.3504
Ga0214976_10014027	multiple sugar transport system permease protein	KO:K02025	9.0595	29.1479	9.16659	30.4626	45.5993	34.2392	14.4668	17.5165	23.4845
Ga0214976_10014028	ABC-type glycerol-3-phosphate transport system substrate-binding protein	COG1653	23.7745	101.609	36.5286	76.8407	157.31	122.109	51.8193	43.103	70.5292
Ga0214976_10014029	predicted GH43/DUF377 family glycosyl hydrolase	COG2152	30.2252	147.315	53.3912	110.108	220.664	168.091	58.9513	56.1639	96.0014
Ga0214976_10014271	multiple sugar transport system substrate-binding protein	KO:K02027	307.78	409.015	368.958	365.795	321.57	329.722	149.276	203.526	250.939
Ga0214976_100142710	flavodoxin	COG0716	30.4761	36.2713	28.5733	34.3037	26.9377	20.2367	15.2258	14.712	21.1047
Ga0214976_100142711	uncharacterized protein YegL	COG4245	43.861	56.4808	44.6573	38.4253	42.92	48.3788	16.8949	19.4597	32.1959
Ga0214976_100142712	predicted DNA-binding protein (UPF0251 family)	COG1342	316.414	291.064	341.26	225.144	336.01	261.89	117.855	90.2565	145.726
Ga0214976_100142713	hypothetical protein	Hypo-rule applied	325.697	269.039	353.499	261.869	356.048	171.929	110.571	103.872	129.158
Ga0214976_100142714	maltose/maltodextrin transport system substrate-binding protein/arabinogalactan oligomer/maltooligosaccharide transport system substrate-binding protein	KO:K10108,KO:K15770	720.542	1053.36	803.885	863.303	650	1659.04	629.851	1002.71	1089.35
Ga0214976_100142715	maltose/maltodextrin transport system permease protein/arabinogalactan oligomer/maltooligosaccharide transport system permease protein	KO:K10109,KO:K15771	19.7851	28.6588	18.7856	24.3331	12.585	40.2758	18.8721	21.9836	27.3616
Ga0214976_100142716	maltose/maltodextrin transport system permease protein/arabinogalactan oligomer/maltooligosaccharide transport system permease protein	KO:K10110,KO:K15772	20.9171	24.3585	19.2291	21.4512	16.2014	40.8689	14.4187	19.0674	23.3788
Ga0214976_100142717	hypothetical protein	Hypo-rule applied	69.4644	76.5934	56.8893	68.3639	65.7039	94.1018	47.6516	73.1549	93.5619
Ga0214976_100142718	hypothetical protein	Hypo-rule applied	22.643	25.392	20.818	20.14	26.189	40.384	15.3761	17.7274	25.255
Ga0214976_100142719	Na+-driven multidrug efflux pump	COG0534	33.9826	47.2845	41.9745	37.9258	41.3568	50.0001	12.9555	21.9071	28.2893
Ga0214976_10014272	multiple sugar transport system permease protein	KO:K02025	45.1528	63.5292	57.3756	56.2052	55.0005	58.4997	22.9545	30.8755	52.0153
Ga0214976_100142720	gamma-glutamyltranspeptidase/glutathione hydrolase	KO:K00681	22.0813	38.7535	28.4365	28.5928	28.3909	33.9866	14.4108	10.6092	16.7279
Ga0214976_100142721	selenocysteine lyase/cysteine desulfurase	COG0520	23.312	38.458	23.7126	30.1178	35.8517	30.5892	12.4523	15.2072	23.609
Ga0214976_100142722	uncharacterized protein DUF3343	pfam11823	30.3883	40.3856	24.3026	29.1241	59.5907	49.4409	22.4373	16.0959	24.5686
Ga0214976_100142723	selenide,water dikinase	KO:K01008	25.8252	42.8268	23.2575	38.6432	42.6345	33.8244	18.9716	15.3545	17.7405
Ga0214976_100142724	TusA-related sulfurtransferase	COG0425	21.0028	37.7875	23.033	26.1312	29.0809	26.4808	17.3684	13.7946	17.9616
Ga0214976_100142725	sugar phosphate isomerase/epimerase	COG1082	31.5611	54.2685	36.4337	40.4866	66.1567	47.095	26.6336	23.352	24.753
Ga0214976_100142726	sugar phosphate isomerase/epimerase	COG1082	50.903	71.3221	58.7518	64.6314	61.879	43.6873	18.6933	30.3322	36.9578
Ga0214976_100142727	aminoglycoside 3-N-acetyltransferase	KO:K00662	46.3982	65.8022	52.9755	51.2696	55.8812	45.4436	10.9182	22.0821	40.1831
Ga0214976_100142728	putative hydrolase of HD superfamily	KO:K07023	36.7714	53.2664	37.5161	39.9537	47.6056	42.7567	16.7458	13.9334	29.6149
Ga0214976_100142729	sialate O-acetylesterase	KO:K05970	22.2241	37.5955	22.7617	30.5521	34.414	25.5662	11.8533	13.6804	22.0957
Ga0214976_10014273	multiple sugar transport system permease protein	KO:K02026	39.9806	64.4691	52.323	52.6118	53.8625	63.2366	20.927	32.5928	48.4594
Ga0214976_10014274	nitroreductase	COG0778	32.6641	61.9004	45.5329	51.9898	30.3973	54.4799	15.954	18.9315	38.77
Ga0214976_10014275	starvation-inducible DNA-binding protein	KO:K04047	488.782	376.483	509.261	385.729	399.437	373.999	223.892	235.185	470.57
Ga0214976_10014276	2-dehydro-3-deoxygluconokinase	KO:K00874	49.1012	70.8424	54.1985	55.654	43.7107	39.8496	16.7411	15.2027	32.0516
Ga0214976_10014277	N-acetyl-anhydromuramyl-L-alanine amidase AmpD	COG3023	23.7576	41.0468	29.8992	23.3865	31.0787	27.048	7.41438	9.61197	17.8611
Ga0214976_10014278	O-acetyl-ADP-ribose deacetylase (regulator of RNase III)	COG2110	20.4654	27.9742	17.429	22.4043	19.9589	17.0457	8.21918	7.35788	12.9411
Ga0214976_10014279	hypothetical protein	Hypo-rule applied	19.0158	21.3036	15.905	18.1993	18.9878	20.4452	6.18562	13.365	20.6959
Ga0214976_10014461	uncharacterized protein DUF4256	pfam14066	19.5134	29.9036	22.8671	23.646	14.8915	14.3519	4.50913	8.13302	15.6901
Ga0214976_100144610	S1 RNA binding domain protein	KO:K07571	265.891	185.838	143.354	192.567	240.708	161.727	115.507	195.316	203.295
Ga0214976_100144611	cell division protein DivIC	KO:K13052	44.2184	43.2826	34.0369	48.3409	46.513	24.0352	20.2571	21.0792	33.3667
Ga0214976_100144614	stage II sporulation protein D	KO:K06381	1.64586	0.621155	0.835311	0.645295	3.15732	0.365149	0.497136	0.280211	0.166332
Ga0214976_100144615	DNA-binding protein HU-beta	KO:K03530	1609.42	1316.14	1689.82	1528.94	977.179	1202.53	731.698	627.305	812.226
Ga0214976_100144616	tetrapyrrole methylase family protein/MazG family protein	KO:K02499	84.22	144.398	96.5491	105.922	96.1444	94.0632	36.1875	42.4939	55.695
Ga0214976_100144617	stage V sporulation protein B	KO:K06409	70.0914	126.319	96.534	86.2177	93.5952	102.932	31.644	33.8037	55.0547
Ga0214976_100144618	AbrB family transcriptional regulator (stage V sporulation protein T)	KO:K04769	8.01269	9.42715	6.12913	13.0788	7.92825	6.11276	5.35004	3.51814	9.54676
Ga0214976_100144619	transcription-repair coupling factor (superfamily II helicase)	KO:K03723	10.2098	16.1947	11.1607	12.0882	15.4966	13.9394	5.9645	6.11252	8.79879
Ga0214976_10014462	5'-nucleotidase	KO:K01081	710.707	981.718	873.068	758.867	597.313	729.997	280.082	325.625	389.41
Ga0214976_100144620	PTH1 family peptidyl-tRNA hydrolase	KO:K01056	13.5138	21.9701	11.8063	16.8634	25.0663	21.3395	9.04478	15.2943	17.607
Ga0214976_100144621	large subunit ribosomal protein L25	KO:K02897	85.1321	101.213	56.362	76.0684	156.862	104.45	74.096	97.4498	113.187
Ga0214976_100144622	ribose-phosphate pyrophosphokinase	KO:K00948	35.3793	58.5044	22.8137	43.4363	46.2865	45.8658	36.4402	28.6396	38.2937
Ga0214976_100144623	bifunctional UDP-N-acetylglucosamine pyrophosphorylase/glucosamine-1-phosphate N-acetyltransferase	KO:K04042	36.1009	51.5934	31.0197	38.5257	49.6052	50.4153	20.3548	30.9504	26.9246
Ga0214976_100144624	2-phospho-L-lactate guanylyltransferase (CobY/MobA/RfbA family)	COG1920	48.1249	59.9202	42.3556	58.0192	42.9526	48.0195	25.2079	27.3773	37.6448
Ga0214976_100144625	4-diphosphocytidyl-2-C-methyl-D-erythritol kinase	KO:K00919	87.0884	124.79	101.585	109.005	87.7521	82.4003	31.1824	34.2428	68.534
Ga0214976_100144627	LysM repeat protein	COG1388	3.20094	4.30769	2.52708	3.35782	6.49529	3.6823	1.2032	1.18682	2.11347
Ga0214976_100144628	peptidoglycan hydrolase-like protein with peptidoglycan-binding domain	COG3409	5.40763	7.76577	4.5409	7.12381	7.74569	3.82582	1.5245	2.57785	3.69798
Ga0214976_100144629	uncharacterized protein Veg	COG4466	110.567	113.001	58.4752	93.5353	131.726	73.7049	47.4077	138.283	166.151
Ga0214976_10014463	putative adhesin	pfam13349	168.902	259.918	201.308	204.677	142.183	122.04	47.4723	68.7187	118.583
Ga0214976_10014464	hypothetical protein	Hypo-rule applied	173.596	231.048	197.757	164.593	137.769	138.812	67.0494	71.1386	102.6
Ga0214976_10014465	hypothetical protein	Hypo-rule applied	27.3976	39.6136	37.9548	30.0772	34.4423	22.9342	13.8043	14.45	24.4128
Ga0214976_10014466	uncharacterized protein YueI	COG5506	19.0792	27.0196	21.3745	17.9998	38.4305	28.3957	8.82449	9.94785	32.4775
Ga0214976_10014468	exopolyphosphatase/guanosine-5'-triphosphate,3'-diphosphate pyrophosphatase	KO:K01524	50.9584	75.0756	36.5733	49.4591	112.495	81.566	39.1332	41.2125	45.3093
Ga0214976_10014469	hypothetical protein	KO:K09009	62.98	91.9609	53.4198	67.0445	127.57	85.1849	38.559	44.9839	56.7047
Ga0214976_10015191	transketolase	KO:K00615	9.24465	11.8089	9.29844	11.1637	11.7047	10.2551	3.35085	3.77741	5.79249
Ga0214976_100151910	DNA replication protein DnaC	COG1484	3.07633	4.41784	5.56394	4.95323	4.95722	2.33571	0.867267	2.93301	3.19187
Ga0214976_100151911	hypothetical protein	Hypo-rule applied	7.38993	10.6375	9.74578	8.61973	11.5774	7.01353	2.60418	5.87137	7.4061
Ga0214976_100151912	oligosaccharide reducing-end xylanase	KO:K15531	19.7372	27.4636	23.7088	23.8941	19.3964	15.1597	6.27547	8.25339	11.898
Ga0214976_100151913	transposase	COG3436	14.0753	19.1173	17.493	18.5423	10.3357	11.6582	3.31508	6.62484	9.57911
Ga0214976_100151914	uncharacterized protein YhaN/DNA repair exonuclease SbcCD ATPase subunit	COG4717,COG0419	33.9158	69.1095	48.7378	44.3496	41.3607	50.3881	18.1867	20.5773	22.55
Ga0214976_100151915	DNA repair exonuclease SbcCD nuclease subunit	COG0420	16.9377	32.4485	23.8188	24.2112	22.5077	22.3771	9.32618	11.1442	12.9807
Ga0214976_100151916	3-methyladenine DNA glycosylase AlkD	COG4912	10.7678	14.0182	9.78091	14.8685	15.815	12.5419	4.26882	6.41632	10.712
Ga0214976_100151917	predicted house-cleaning noncanonical NTP pyrophosphatase (MazG superfamily)	COG4997	17.1099	20.8623	15.1693	15.2844	17.1193	11.8098	11.3495	3.19858	16.6133
Ga0214976_100151918	superfamily II DNA or RNA helicase	COG1061	9.42066	13.516	8.58009	10.7557	8.09629	7.8029	4.38213	6.73633	4.6651
Ga0214976_100151919	superfamily II DNA or RNA helicase/HKD family nuclease	COG1061,COG3886	18.747	23.9956	12.4106	18.891	15.7808	10.6221	9.4658	6.22463	10.161
Ga0214976_100151920	2-polyprenyl-3-methyl-5-hydroxy-6-metoxy-1,4-benzoquinol methylase	COG2227	16.6678	17.9618	11.197	18.1934	14.3246	9.26942	6.44423	11.8049	14.2842
Ga0214976_100151921	hypothetical protein	Hypo-rule applied	20.9523	19.5257	13.7038	24.6376	16.952	15.067	8.15582	17.5523	24.8071
Ga0214976_100151922	putative motility protein YjfB-like	pfam14070	138.361	112.086	100.658	101.607	106.532	66.4919	43.9318	108.053	89.5285
Ga0214976_10015194	SatD family protein	pfam16264	4.90516	4.96661	3.3352	3.21205	5.08459	3.74208	2.18344	3.69209	2.92214
Ga0214976_10015195	hypothetical protein	Hypo-rule applied	4.19478	3.08815	3.47643	3.73617	6.80202	3.76943	0.669383	2.64108	2.46359
Ga0214976_10015196	hypothetical protein	Hypo-rule applied	19.0378	16.1157	9.83779	14.9902	26.7989	8.428	9.99383	15.0214	17.8333
Ga0214976_10015197	CubicO group peptidase (beta-lactamase class C family)	COG1680	51.2841	102.508	61.3694	76.1502	69.4943	58.5032	22.4118	30.2806	33.5229
Ga0214976_10015198	spermidine synthase	KO:K00797	38.9596	54.106	32.8431	41.4651	31.2126	17.0918	6.7017	9.44353	14.7615
Ga0214976_10015199	S-adenosylmethionine decarboxylase	KO:K01611	40.4776	51.8858	36.4896	51.5984	29.8654	18.1142	11.9129	19.0839	14.6846
Ga0214976_10015371	pyruvate-ferredoxin/flavodoxin oxidoreductase	KO:K03737	171.31	296.264	173.374	226.962	243.168	224.665	99.5299	91.5996	139.295
Ga0214976_100153710	hypothetical protein	Hypo-rule applied	520.081	465.757	488.481	373.638	736.269	973.521	419.462	347.053	394.314
Ga0214976_100153711	N-acetylmuramoyl-L-alanine amidase	KO:K01449	5.78745	14.2651	10.0091	8.19804	9.52651	10.0511	0.789472	3.1149	14.7919
Ga0214976_100153712	purine-nucleoside phosphorylase	KO:K03784	68.9909	84.509	88.6145	75.913	70.0166	65.5044	25.5445	43.9522	45.4324
Ga0214976_100153713	diaminopimelate decarboxylase	KO:K01586	27.1128	41.1328	34.9109	37.3285	38.6913	33.815	15.8925	14.7164	23.8013
Ga0214976_100153714	peptide-methionine (S)-S-oxide reductase	KO:K07304	47.8653	83.9873	70.2807	60.88	78.1499	58.0713	16.9418	31.6633	42.9604
Ga0214976_100153715	SAM-dependent methyltransferase	COG0500	79.6575	137.515	105.093	106.908	87.7074	79.96	26.749	34.7124	46.8298
Ga0214976_100153716	hypothetical protein	KO:K00100	87.7765	147.899	115.322	110.346	103.023	97.2494	30.4916	41.4769	54.546
Ga0214976_100153717	beta-1,4-mannooligosaccharide/beta-1,4-mannosyl-N-acetylglucosamine phosphorylase	KO:K18785	41.7443	60.641	42.2243	47.2119	46.2	35.027	20.8533	20.2278	34.8856
Ga0214976_100153718	hemerythrin	KO:K07216	306.907	412.098	219.882	304.447	388.183	182.653	89.1116	151.971	194.562
Ga0214976_100153719	chemotaxis protein CheX	KO:K03409	712.837	949.963	711.66	771.458	504.79	330.395	144.512	289.105	379.657
Ga0214976_10015372	DNA-binding SARP family transcriptional activator	COG3629	76.5037	110.522	71.3729	101.656	81.1179	73.424	44.0428	39.4939	43.8057
Ga0214976_100153720	hypothetical protein	Hypo-rule applied	60.7717	87.6367	70.5123	65.6625	70.2498	49.4691	21.7537	25.3542	47.1242
Ga0214976_100153721	outer membrane lipoprotein-sorting protein	COG2834	30.6447	46.7593	33.0069	42.2347	40.0602	30.7339	16.8621	19.7127	29.6713
Ga0214976_100153722	putative ABC transport system permease protein	KO:K02004	32.4866	48.9539	25.8059	32.3583	41.2325	26.0824	19.3692	15.1631	28.9224
Ga0214976_100153723	putative ABC transport system permease protein	KO:K02004	36.6154	48.9174	39.7538	44.237	35.4626	29.7777	11.8735	19.7158	26.8422
Ga0214976_100153724	putative ABC transport system ATP-binding protein	KO:K02003	31.8408	44.2053	30.8508	39.108	33.0203	26.275	15.9976	14.277	24.9782
Ga0214976_10015373	hypothetical protein	Hypo-rule applied	73.7378	101.608	72.7732	92.5354	84.6624	83.723	40.5712	46.3892	43.4378
Ga0214976_10015374	hypothetical protein	Hypo-rule applied	0.935215	1.256	0.367708	0.937406	2.6209	1.17876	0.687789	0.581508	0.690361
Ga0214976_10015378	hypothetical protein	Hypo-rule applied	1.86426	0.974193	1.54826	2.48515	0.71526	0.275737	0	1.90437	0.376809
Ga0214976_10015379	curli biogenesis system outer membrane secretion channel CsgG	COG1462	6.20463	9.22747	10.9304	9.52058	10.2254	7.88392	1.78894	8.73892	9.97574
Ga0214976_10015401	hypothetical protein	Hypo-rule applied	40.0512	45.0144	25.6066	37.4628	41.7088	46.1212	44.9339	29.2234	36.4285
Ga0214976_100154010	small subunit ribosomal protein S4	KO:K02986	714.295	694.943	511.809	576.634	1260.27	1082.21	603.004	717.779	1226.45
Ga0214976_100154011	non-homologous end joining protein Ku	COG1273	2.48647	3.34939	2.11089	2.88564	5.3423	1.47106	1.20167	0.338662	1.60823
Ga0214976_100154012	bifunctional non-homologous end joining protein LigD	KO:K01971	5.85999	9.22602	3.66567	5.21421	7.62055	4.72596	2.60846	1.17621	0.523644
Ga0214976_100154013	bifunctional non-homologous end joining protein LigD	KO:K01971	11.0609	13.1249	10.9223	12.1426	19.4625	14.3477	6.45152	6.96976	12.7714
Ga0214976_100154014	translation initiation factor IF-3	KO:K02520	164.764	201.696	101.916	166.384	416.129	202.897	128.275	158.128	253.495
Ga0214976_100154015	large subunit ribosomal protein L35	KO:K02916	162.307	183.411	108.71	161.585	386.11	160.661	135.1	140.06	222.78
Ga0214976_100154016	large subunit ribosomal protein L20	KO:K02887	176.194	180.214	126.572	185.426	347.942	190.805	134.224	136.643	232.792
Ga0214976_100154017	TrmH family RNA methyltransferase	KO:K03437	25.2839	43.5897	20.1008	31.112	83.5749	40.1294	14.0992	18.212	28.6971
Ga0214976_100154018	phenylalanyl-tRNA synthetase alpha chain	KO:K01889	36.5803	40.54	26.9443	31.6162	51.3708	43.8591	19.6503	11.8486	27.5215
Ga0214976_100154019	phenylalanyl-tRNA synthetase beta chain	KO:K01890	49.335	62.7317	48.3568	51.029	56.7216	68.3815	27.3116	16.0684	48.6911
Ga0214976_10015402	isoleucyl-tRNA synthetase	KO:K01870	71.2131	119.356	70.6637	87.9863	119.759	97.6091	32.6529	21.9701	67.3804
Ga0214976_100154020	cell division protein ZapA	KO:K09888	146.753	127.198	102.193	111.28	127.701	109.2	45.6983	50.4853	100.912
Ga0214976_100154021	uncharacterized membrane protein required for colicin V production	COG1286	113.232	118.268	102.697	100.695	103.634	117.234	50.8254	44.7307	78.4625
Ga0214976_100154022	N-acetylmuramoyl-L-alanine amidase	KO:K01448	27.8577	35.7515	30.9358	24.4483	32.585	44.4617	18.2274	14.079	31.8478
Ga0214976_100154023	putative protease	KO:K08303	19.9596	33.268	23.8677	22.2318	29.4721	45.1721	16.3652	15.2895	28.0523
Ga0214976_100154024	DNA mismatch repair protein MutS2	KO:K07456	24.5551	42.605	26.3733	27.9813	51.4208	51.2919	24.8966	14.9457	32.1006
Ga0214976_10015403	hypothetical protein	Hypo-rule applied	5.34241	3.37766	0.76686	4.34438	6.3769	1.63888	5.02037	0.943244	4.47925
Ga0214976_10015404	RNA polymerase-binding transcription factor DksA	COG1734	3.02662	3.7724	1.04267	1.88283	6.50283	1.46234	5.11952	1.44281	2.56933
Ga0214976_10015405	signal peptidase II	KO:K03101	18.5186	22.2165	9.2395	16.9648	29.498	9.78489	7.56099	8.5235	13.0102
Ga0214976_10015406	23S rRNA-/tRNA-specific pseudouridylate synthase	COG0564	31.4566	43.1466	29.1963	29.437	26.9031	28.5843	20.147	14.5588	22.9878
Ga0214976_10015407	pyrimidine operon attenuation protein/uracil phosphoribosyltransferase	KO:K02825	113.936	121.941	129.324	85.6868	177.156	105.746	39.2643	89.9085	291.205
Ga0214976_10015408	uracil permease	KO:K02824	56.6018	59.7395	53.6427	44.9379	92.9112	52.9765	21.8291	44.8987	154.785
Ga0214976_10015501	uncharacterized membrane protein	COG4907	44.4845	63.491	49.0733	55.1421	44.0113	34.5832	12.7445	17.6592	28.6046
Ga0214976_100155010	glutathione synthase/RimK-type ligase-like ATP-grasp enzyme	COG0189	15.3307	19.3205	15.8158	14.8323	7.10908	5.82375	2.7984	4.73196	6.39798
Ga0214976_100155011	hypothetical protein	Hypo-rule applied	44.1046	55.1422	34.4181	35.8836	25.2535	16.2256	5.68042	6.40354	13.9374
Ga0214976_100155012	methionine-gamma-lyase	KO:K01761	129.632	147.158	135.238	129.106	126.187	91.746	48.8773	52.8595	74.7203
Ga0214976_100155013	tRNA(adenine34) deaminase	KO:K11991	16.8416	22.365	17.0181	23.1567	18.809	16.5736	3.52568	9.5388	10.3807
Ga0214976_100155014	FMN phosphatase YigB (HAD superfamily)	COG1011	37.8306	54.5199	37.0617	48.0198	37.2537	24.4798	11.3316	16.5312	31.6688
Ga0214976_100155015	kynurenine formamidase	COG1878	40.1387	61.8827	46.7272	49.0155	38.7595	37.7285	6.86574	18.0594	21.44
Ga0214976_100155016	hypothetical protein	Hypo-rule applied	47.2179	79.863	60.9998	60.6778	53.8292	50.0326	21.8392	23.74	28.8799
Ga0214976_100155017	STE24 endopeptidase	KO:K06013	41.0443	61.575	43.4415	52.8562	38.394	32.3018	20.9115	17.573	22.3891
Ga0214976_100155018	K(+)-stimulated pyrophosphate-energized sodium pump	KO:K15987	50.0017	75.1747	62.9119	70.9333	61.1266	65.4073	27.5647	25.7653	34.0468
Ga0214976_100155019	hypothetical protein/FMN reductase (NADPH)/FMN reductase [NAD(P)H]	KO:K00540,KO:K19285,KO:K19286	18.9108	31.2441	28.2042	27.6804	31.7943	21.4893	7.15169	12.4596	17.8373
Ga0214976_10015502	Ig-like protein group 2	pfam02368	68.6058	105.935	75.0289	78.5106	75.4025	69.3025	27.8714	39.1723	58.0102
Ga0214976_100155020	tripeptide aminopeptidase	KO:K01258	31.9219	51.4186	32.7823	43.6838	52.9405	53.002	21.7725	23.4922	33.3012
Ga0214976_10015503	methyl-accepting chemotaxis protein	KO:K03406	41.9948	65.1277	34.028	41.1528	62.5417	55.2769	22.8174	26.2297	36.8654
Ga0214976_10015504	hypothetical protein	Hypo-rule applied	144.468	187.571	166.914	195.514	137.848	137.434	39.2933	78.0442	113.313
Ga0214976_10015505	peptide/nickel transport system ATP-binding protein	KO:K02032	476.011	753.967	536.42	590.438	502.969	448.917	165.51	212.377	280.284
Ga0214976_10015506	peptide/nickel transport system ATP-binding protein	KO:K02031	195.737	300.235	281.153	262.011	193.141	212.125	77.357	101.375	132.322
Ga0214976_10015507	peptide/nickel transport system permease protein	KO:K02034	116.188	186.559	147.974	168.478	110.44	122.306	56.0602	62.3916	98.323
Ga0214976_10015508	peptide/nickel transport system permease protein	KO:K02033	76.3805	130.747	111.81	112.273	76.459	82.3666	39.8499	52.4887	68.0683
Ga0214976_10015509	peptide/nickel transport system substrate-binding protein	KO:K02035	3146.9	5128.04	4345.05	4269.94	2506.8	3226.33	1152.78	1584.25	1661.29
Ga0214976_10016451	uncharacterized protein DUF3574	pfam12098	16.4596	22.0554	21.2638	16.5166	26.9377	17.3077	10.8756	13.486	16.7382
Ga0214976_100164510	methyl-accepting chemotaxis protein	KO:K03406	19.3922	35.275	19.0398	24.6004	34.2579	23.0223	11.2984	11.915	19.6328
Ga0214976_100164511	aminoglycoside 3-N-acetyltransferase I	KO:K03395	12.2925	22.0708	11.5177	20.9094	23.944	11.1885	6.85474	10.3031	21.0234
Ga0214976_100164512	uracil-DNA glycosylase	COG1573	44.9361	71.2558	60.6625	65.5987	51.6849	38.6541	21.1589	22.0176	38.1196
Ga0214976_100164513	catechol 2,3-dioxygenase	KO:K07104	47.9611	75.0514	56.8107	60.1839	49.1367	37.8849	16.0263	13.7056	29.399
Ga0214976_100164514	predicted nucleotidyltransferase	COG1708	42.3281	70.6402	53.9575	54.4181	62.4184	59.5172	25.1637	27.8318	40.5079
Ga0214976_100164515	peptidase M50B-like protein	pfam13398	30.152	53.7919	42.1491	37.6126	48.2043	57.0515	15.6056	14.9934	25.632
Ga0214976_100164516	peptide/nickel transport system permease protein	KO:K02033	50.0935	48.4541	45.1918	52.5965	27.9593	20.5138	9.46737	11.7398	20.2726
Ga0214976_100164517	peptide/nickel transport system permease protein	KO:K02034	37.6365	44.1968	29.1057	43.5334	24.1332	24.4048	12.1156	16.1412	15.2933
Ga0214976_100164518	peptide/nickel transport system ATP-binding protein	KO:K02031	65.099	105.565	83.5999	85.7349	62.3882	70.0914	30.8733	27.1573	38.1882
Ga0214976_100164519	peptide/nickel transport system ATP-binding protein	KO:K02032	85.2979	111.696	98.5286	106.585	63.3338	66.8152	33.5651	40.854	38.7361
Ga0214976_10016452	drug/metabolite transporter (DMT)-like permease	COG0697	17.1102	22.3869	17.8652	21.3568	29.9007	18.2003	5.94697	10.6147	13.7624
Ga0214976_100164520	peptide/nickel transport system substrate-binding protein	KO:K02035	430.633	670.263	492.366	521.337	320.114	365.273	149.419	190.917	166.529
Ga0214976_100164521	hypothetical protein	Hypo-rule applied	37.5656	52.7989	33.1504	40.9688	44.7293	61.9484	20.8677	42.9316	50.6189
Ga0214976_100164522	hypothetical protein	Hypo-rule applied	22.5272	27.1658	23.0261	27.1763	26.5938	16.9159	14.6557	25.9621	26.619
Ga0214976_100164523	K(+)-stimulated pyrophosphate-energized sodium pump	KO:K15987	47.0054	68.2973	51.4961	59.1044	71.6018	72.9466	32.3993	33.3155	66.286
Ga0214976_100164524	hypothetical protein	Hypo-rule applied	6.10254	9.30112	4.59885	10.0491	13.6579	4.21216	2.15051	3.6364	5.03662
Ga0214976_10016453	GNAT superfamily N-acetyltransferase	COG0454	7.89591	9.33582	7.41858	9.11845	26.4385	11.4662	8.67267	10.2655	9.28545
Ga0214976_10016454	RimJ/RimL family protein N-acetyltransferase	COG1670	10.8937	12.7129	15.4667	15.5114	16.2217	7.37026	7.29769	4.62751	7.63019
Ga0214976_10016455	hypothetical protein	KO:K07052	9.93161	12.2822	7.01835	8.2937	13.2226	7.73395	9.33294	6.06982	8.64725
Ga0214976_10016456	hippurate hydrolase	KO:K01451	15.9257	21.4593	14.1485	17.7458	17.9819	14.3594	8.08957	5.47162	10.5558
Ga0214976_10016457	site-specific DNA-methyltransferase (adenine-specific)	KO:K00571	38.7692	66.6558	51.7208	53.2178	63.8009	38.7037	20.9075	18.1079	32.4169
Ga0214976_10016458	spore coat protein CotF	COG5577	9.38551	14.4859	17.1898	8.60794	15.3153	6.39615	3.01435	4.53076	7.39597
Ga0214976_10016459	CTP synthase	KO:K01937	12.637	14.862	4.51555	12.1019	38.9937	9.46476	4.54796	12.8173	20.5424
Ga0214976_10016591	LacI family sucrose operon transcriptional repressor	KO:K03484	52.6282	65.2688	51.0476	58.7225	55.3013	46.0917	15.08	24.1285	32.7141
Ga0214976_100165910	hypothetical protein	KO:K07095	135.11	222.293	170.614	169.036	142.747	123.082	66.9142	71.564	90.4137
Ga0214976_100165911	flavin reductase (DIM6/NTAB) family NADH-FMN oxidoreductase RutF	COG1853	17.8741	20.8011	16.114	19.7635	11.0513	13.8461	1.08756	10.421	16.0105
Ga0214976_100165912	threonyl-tRNA synthetase	KO:K01868	33.95	105.248	43.4404	81.6604	47.8973	66.2713	23.5848	25.0414	24.5906
Ga0214976_100165913	hypothetical protein	Hypo-rule applied	185.162	200.724	178.931	192.963	147.374	153.122	79.4172	96.5212	101.303
Ga0214976_100165914	nucleoid-associated protein YgaU/proteasome lid subunit RPN8/RPN11	COG1652,COG1310	97.7791	137.083	76.9058	98.4392	100.716	86.7049	53.0231	64.4341	56.9648
Ga0214976_100165915	glutaminase	KO:K01425	80.06	121.447	46.4049	79.6693	156.97	77.9101	60.7594	69.9452	40.8301
Ga0214976_100165916	GGDEF domain-containing protein	COG2199	92.395	112.977	58.8166	87.593	118.057	66.2597	47.2528	62.9532	51.3494
Ga0214976_100165917	GTP-binding protein	KO:K03978	116.934	179.02	131.323	120.832	147.543	102.942	38.4463	44.2627	102.086
Ga0214976_100165918	ATP-dependent Lon protease	KO:K01338	128.939	208.015	171.296	142.419	156.171	113.035	33.8629	58.5921	85.7644
Ga0214976_100165919	Lon-like ATP-dependent protease	KO:K04076	5.40712	9.65349	7.41389	6.04521	9.08727	6.45686	2.52501	2.53017	6.66466
Ga0214976_10016592	sucrose phosphorylase	KO:K00690	3.64043	5.35176	2.95187	5.78213	7.28077	1.60387	1.63771	2.40004	2.84931
Ga0214976_10016593	raffinose/stachyose/melibiose transport system substrate-binding protein	KO:K10117	75.1598	128.971	82.0109	106.56	112.718	73.4528	25.6196	37.8801	61.2449
Ga0214976_10016594	raffinose/stachyose/melibiose transport system permease protein	KO:K10118	9.97606	11.4967	7.58589	10.8131	10.8527	6.01415	3.73802	4.21386	6.432
Ga0214976_10016595	raffinose/stachyose/melibiose transport system permease protein	KO:K10119	5.41631	5.99878	3.84847	5.35144	5.8186	3.50484	2.29042	2.25924	4.59797
Ga0214976_10016596	hypothetical protein	Hypo-rule applied	5.70957	10.2594	5.62911	7.42262	12.9129	9.02263	0	5.01382	4.25169
Ga0214976_10016597	beta-fructofuranosidase	KO:K01193	8.54259	9.65657	7.15615	7.91276	10.0374	7.18618	1.12889	1.59074	4.53244
Ga0214976_10016598	formate hydrogenlyase subunit 3/multisubunit Na+/H+ antiporter MnhD subunit	COG0651	26.3525	35.9812	28.1197	31.4471	39.2695	25.8044	10.9611	13.7822	39.3066
Ga0214976_10016599	dipeptidase	COG4690	60.7413	95.6814	74.2032	74.9701	51.8427	57.2922	16.6886	28.2196	35.3228
Ga0214976_10016661	carbon storage regulator	KO:K03563	158.431	139.983	133.483	122.584	184.999	101.347	55.1917	108.881	88.2267
Ga0214976_100166610	fructose-bisphosphate aldolase/2-amino-3,7-dideoxy-D-threo-hept-6-ulosonate synthase	KO:K16306	17.556	89.711	44.7789	60.7842	69.7173	100.359	57.1076	42.2029	39.7002
Ga0214976_100166611	ADP-ribosylglycohydrolase	COG1397	26.5768	127.242	80.8887	86.7249	117.953	165.913	67.1462	73.815	67.5567
Ga0214976_100166612	sn-glycerol 3-phosphate transport system substrate-binding protein	KO:K05813	53.5742	256.668	174.371	172.822	193.624	244.04	126.456	153.321	95.3568
Ga0214976_100166613	multiple sugar transport system permease protein	KO:K02026	10.1556	60.0429	55.8903	54.8523	27.6383	37.4317	18.896	27.4336	17.8171
Ga0214976_100166614	multiple sugar transport system permease protein	KO:K02025	5.58301	33.5932	33.0838	38.4398	18.2538	32.1689	12.831	15.043	13.7376
Ga0214976_100166615	GntR family transcriptional regulator	KO:K03710	7.87337	64.0005	48.763	53.3858	43.9492	78.3198	37.2115	22.0781	31.0163
Ga0214976_100166616	multiple sugar transport system ATP-binding protein/inositol-phosphate transport system ATP-binding protein	KO:K10112,KO:K17240	3.36374	4.10144	4.34554	4.88743	5.04838	2.25347	2.09182	2.1223	2.65955
Ga0214976_100166617	inositol-phosphate transport system permease protein	KO:K17239	1.33042	1.02996	0.409223	1.11279	2.04176	0.131185	0	0.604017	0.537813
Ga0214976_100166618	inositol-phosphate transport system permease protein	KO:K17238	2.8189	4.08469	3.72085	4.97827	5.92488	1.52272	3.10968	1.75277	2.7745
Ga0214976_100166619	inositol-phosphate transport system substrate-binding protein	KO:K17237	12.3734	17.0753	13.489	13.5836	13.4691	16.9391	6.25802	7.44659	10.0038
Ga0214976_10016662	hypothetical protein	Hypo-rule applied	134.214	143.97	106.95	128.062	125.317	117.919	59.4078	83.7129	92.2845
Ga0214976_100166620	hypothetical protein	Hypo-rule applied	52.7216	81.452	64.9287	70.8398	53.5851	45.6291	23.4961	36.7208	45.56
Ga0214976_100166621	HD-GYP domain-containing protein (c-di-GMP phosphodiesterase class II)/PAS domain-containing protein/PAS domain-containing protein	COG2206,COG2202,COG2202	69.0064	124.576	66.3565	91.8527	94.2958	76.0567	30.0861	43.7048	46.8938
Ga0214976_10016663	peptide/nickel transport system permease protein	KO:K02034	52.8137	82.4915	52.078	71.7735	55.8455	66.9636	32.3675	29.7984	43.1375
Ga0214976_10016664	peptide/nickel transport system permease protein	KO:K02033	32.8728	49.3941	30.8098	44.0001	29.9007	34.9446	16.8498	15.6427	23.5452
Ga0214976_10016665	peptide/nickel transport system substrate-binding protein	KO:K02035	160.295	290.446	182.1	232.442	145.942	197.893	78.3724	93.1834	130.021
Ga0214976_10016666	sugar phosphate isomerase/epimerase	COG1082	11.633	24.2862	15.6032	18.9118	43.0224	63.5772	18.8169	20.0002	21.9453
Ga0214976_10016667	predicted MFS family arabinose efflux permease	COG2814	19.285	45.9401	26.7132	36.9906	111.931	179.81	68.8654	37.2838	42.5955
Ga0214976_10016668	xylulokinase	KO:K00854	25.8101	80.0375	47.8522	58.4174	136.003	214.625	88.4209	53.5373	48.0738
Ga0214976_10016669	L-iditol 2-dehydrogenase	KO:K00008	26.9184	106.331	63.6721	72.2227	126.331	178.798	68.1595	62.7234	72.9134
Ga0214976_10016701	uncharacterized protein (DUF2225 family)/CRP-like cAMP-binding protein	COG1655,COG0664	68.3318	123.266	99.4193	88.1127	83.5053	99.6767	35.8194	42.3489	74.5375
Ga0214976_100167010	hypothetical protein	Hypo-rule applied	37.0937	51.3043	46.4901	35.8594	35.6855	28.6603	7.02358	26.3923	20.3662
Ga0214976_100167011	GNAT superfamily N-acetyltransferase	COG0454	8.8382	12.0386	10.8007	13.8328	16.359	9.27424	3.53542	6.2629	7.60425
Ga0214976_100167012	RimJ/RimL family protein N-acetyltransferase	COG1670	18.3575	24.7876	15.6787	20.6007	13.1473	11.4038	9.48799	6.80642	10.3893
Ga0214976_100167013	multimeric flavodoxin WrbA	COG0655	13.4219	13.2107	12.5346	15.5335	8.25174	6.02732	6.15447	3.85441	8.23666
Ga0214976_100167014	branched-chain amino acid transport system substrate-binding protein	KO:K01999	405.281	618.755	423.882	501.016	491.553	431.744	188.682	273.777	256.717
Ga0214976_100167015	branched-chain amino acid transport system permease protein	KO:K01997	220.199	281.72	196.479	275.747	211.557	193.112	97.5985	114.806	145.526
Ga0214976_100167016	branched-chain amino acid transport system permease protein	KO:K01998	109.144	155.093	111.522	147.284	140.878	121.484	65.1044	68.412	73.283
Ga0214976_100167017	branched-chain amino acid transport system ATP-binding protein	KO:K01995	156.76	269.624	150.001	187.795	217.168	182.097	96.9041	107.5	101.81
Ga0214976_100167018	branched-chain amino acid transport system ATP-binding protein	KO:K01996	128.139	249.175	175.151	166.129	232.969	206.827	64.9302	86.4012	94.7361
Ga0214976_100167019	GGDEF domain-containing protein/PAS domain-containing protein	COG2199,COG2202	46.9821	84.9265	66.9256	60.7979	71.0211	64.408	26.1234	24.5407	33.4281
Ga0214976_100167020	sugar/nucleoside kinase (ribokinase family)	COG0524	26.1774	53.1366	34.0757	38.5359	29.193	25.3991	10.1209	9.03238	13.5451
Ga0214976_100167021	protein tyrosine/serine phosphatase/S-adenosylmethionine hydrolase	COG2365,COG1912	93.6404	142.782	113.525	106.376	100.434	87.608	32.2212	37.0398	51.0658
Ga0214976_100167022	nicotinamidase-related amidase	COG1335	44.3007	68.5626	55.9624	68.2785	36.9241	30.9542	10.1512	15.0846	26.2449
Ga0214976_100167023	aminoglycoside 6'-N-acetyltransferase I	KO:K18815	45.5681	78.3621	53.9215	58.6425	46.7929	45.7911	16.1929	24.1869	20.8586
Ga0214976_100167024	hypothetical protein	Hypo-rule applied	25.2086	42.2636	42.5739	41.0788	30.325	24.1965	12.2147	10.6401	16.3472
Ga0214976_100167025	tetratricopeptide (TPR) repeat protein	COG0457	34.9551	50.0372	31.734	45.6745	30.8091	27.7992	12.3034	17.2379	26.1102
Ga0214976_100167026	GntR family transcriptional regulator	KO:K03710	124.247	103.959	84.4118	96.3219	175.692	122.781	77.353	87.939	97.8206
Ga0214976_100167027	fructoselysine-6-P-deglycase FrlB-like protein	COG2222	3.78393	5.37128	2.69955	4.89802	5.76378	15.7876	8.12006	5.11532	13.4242
Ga0214976_10016703	hypothetical protein	Hypo-rule applied	96.294	125.728	93.7406	108.108	83.5188	68.3479	34.6065	46.8142	50.1741
Ga0214976_10016704	hypothetical protein	Hypo-rule applied	41.5349	48.4593	34.0886	49.8886	38.0581	26.3077	24.7963	19.7999	40.7904
Ga0214976_10016705	hypothetical protein	Hypo-rule applied	21.2124	32.0659	15.3846	18.9973	27.9852	22.7327	11.016	10.6443	13.1633
Ga0214976_10016706	internalin A	KO:K13730	42.931	50.5831	45.9926	48.8814	32.4069	33.6589	15.1814	18.5401	30.0531
Ga0214976_10016707	hypothetical protein	Hypo-rule applied	35.1012	42.5524	35.8796	38.8897	33.0545	29.8447	14.3811	16.2118	24.5165
Ga0214976_10016708	hypothetical protein	Hypo-rule applied	43.7361	46.9716	45.5438	52.6695	28.4755	23.6015	8.96721	18.9539	30.0025
Ga0214976_10016709	hypothetical protein	Hypo-rule applied	63.2185	68.975	61.7067	48.1184	39.2392	31.4174	7.12893	21.4305	26.2372
Ga0214976_10017081	penicillin-binding protein 1A	KO:K05366	99.1647	163.065	128.897	128.006	131.934	115.902	42.9072	58.9418	102.766
Ga0214976_100170810	transcriptional/translational regulatory protein YebC/TACO1	COG0217	123.937	137.54	104.438	103.81	211.912	142.201	70.1421	107.153	139.932
Ga0214976_100170811	crossover junction endodeoxyribonuclease RuvC	KO:K01159	33.5093	38.3777	35.8518	34.764	45.7708	44.8275	29.2169	23.0554	32.9105
Ga0214976_100170812	Holliday junction DNA helicase RuvA	KO:K03550	26.141	43.8719	30.325	28.5025	43.4611	42.8988	12.7839	22.8886	27.4248
Ga0214976_100170813	Holliday junction DNA helicase RuvB	KO:K03551	30.5511	45.9478	31.5604	34.4472	33.4719	38.4824	13.0592	15.5103	23.4073
Ga0214976_100170814	DNA repair protein RecO (recombination protein O)	KO:K03584	27.6095	41.7757	26.0726	36.2399	37.8811	36.9745	12.056	16.8096	20.1686
Ga0214976_100170815	glycyl-tRNA synthetase alpha chain	KO:K01878	20.9288	27.5217	12.9813	22.6244	60.5055	33.9275	24.3585	27.1543	38.9383
Ga0214976_100170816	glycyl-tRNA synthetase beta chain	KO:K01879	37.1541	53.7385	42.2979	42.8213	59.1097	60.916	27.1842	22.594	52.1822
Ga0214976_100170817	pyruvate,orthophosphate dikinase	KO:K01006	210.013	351.171	251.133	277.418	394.228	386.822	144.386	140.867	287.856
Ga0214976_100170818	dGTPase	KO:K01129	57.5335	77.9307	66.3242	66.2848	74.3359	63.0914	26.4297	23.4097	58.7417
Ga0214976_100170819	DNA primase	KO:K02316	80.4789	96.9568	96.0636	85.0439	61.9512	70.9841	23.5734	28.7125	56.389
Ga0214976_10017082	sporulation protein YunB	pfam09560	37.4355	52.6039	45.399	44.6939	62.48	61.9121	29.0977	18.7439	39.8692
Ga0214976_100170820	RNA polymerase primary sigma factor	KO:K03086	170.622	253.78	195.431	218.209	169.885	152.711	87.0613	103.834	134.669
Ga0214976_10017083	leucyl-tRNA synthetase	COG0495	32.1712	43.7946	43.2854	35.7032	39.6165	35.6355	14.8519	15.0683	37.9644
Ga0214976_10017084	phosphatidylglycerol:prolipoprotein diacylglycerol transferase	KO:K13292	65.6875	99.1367	90.6957	83.7105	94.582	71.3384	33.6698	35.0363	66.5083
Ga0214976_10017085	UDP-N-acetylglucosamine--N-acetylmuramyl-(pentapeptide) pyrophosphoryl-undecaprenol N-acetylglucosamine transferase	KO:K02563	20.1669	32.4448	27.4101	26.4634	34.4154	32.2983	14.2134	9.01283	35.8151
Ga0214976_10017086	NAD(P)H dehydrogenase (quinone)	KO:K03809	223.581	314.818	262.938	221.116	276.645	255.575	105.009	218.339	252.964
Ga0214976_10017087	superoxide reductase	KO:K05919	325.32	314.233	363.354	289.104	198.64	173.195	123.397	137.728	152.882
Ga0214976_10017088	hypothetical protein	Hypo-rule applied	6.28053	7.79227	3.41629	6.89479	7.10211	3.42238	8.38698	0	4.67686
Ga0214976_10017089	RsiW-degrading membrane proteinase PrsW (M82 family)	COG2339	3.83936	3.54649	2.81817	2.20322	4.21826	1.80684	2.95194	4.99158	2.71606
Ga0214976_10017731	elongation factor Tu	KO:K02358	67.4331	94.2941	46.1504	87.2476	198.352	165.399	74.684	38.2688	154.47
Ga0214976_100177310	large subunit ribosomal protein L16	KO:K02878	51.1445	67.15	40.3126	51.5981	141.879	86.8684	56.9438	29.0102	78.7738
Ga0214976_100177311	large subunit ribosomal protein L29	KO:K02904	85.8602	100.401	57.1188	74.2162	291.115	148.257	98.9124	62.551	112.197
Ga0214976_100177312	small subunit ribosomal protein S17	KO:K02961	72.6202	76.7756	38.5318	82.0955	207.805	92.6411	53.01	46.3641	108.251
Ga0214976_100177313	large subunit ribosomal protein L14	KO:K02874	61.0807	62.1877	36.8899	57.4993	137.796	64.8206	55.5333	48.0439	82.5313
Ga0214976_100177314	large subunit ribosomal protein L24	KO:K02895	68.6623	99.9224	49.0024	77.4984	197.139	94.5432	83.1709	56.0877	114.788
Ga0214976_100177315	large subunit ribosomal protein L5	KO:K02931	73.3966	79.9167	40.2713	70.1598	183.12	98.8743	80.2391	49.6997	106.206
Ga0214976_100177316	small subunit ribosomal protein S8	KO:K02994	89.6566	99.3916	48.1542	88.8153	225.242	122.793	58.5122	58.557	99.4832
Ga0214976_100177317	large subunit ribosomal protein L6	KO:K02933	98.0011	129.409	60.3396	107.929	249.76	142.051	91.7018	62.1246	133.937
Ga0214976_100177318	large subunit ribosomal protein L18	KO:K02881	94.0676	107.251	71.005	94.9861	215.009	128.156	89.8441	55.778	141.587
Ga0214976_100177319	small subunit ribosomal protein S5	KO:K02988	94.9604	122.234	73.0291	103.144	229.83	131.398	77.4781	54.3219	110.962
Ga0214976_10017732	small subunit ribosomal protein S10	KO:K02946	74.2695	77.5376	48.7827	84.0873	124.966	77.4504	66.5972	54.6	93.1797
Ga0214976_100177320	large subunit ribosomal protein L30	KO:K02907	101.453	95.5551	56.1148	85.0325	195.788	90.5727	77.0695	43.4402	116.896
Ga0214976_100177321	large subunit ribosomal protein L15	KO:K02876	90.9325	113.678	78.5358	108.098	219.52	123.501	93.9723	45.0528	120.344
Ga0214976_100177322	preprotein translocase subunit SecY	KO:K03076	99.0805	143.434	83.5055	116.051	254.581	171.932	77.777	51.4265	128.862
Ga0214976_100177323	adenylate kinase	KO:K00939	128.989	174.079	90.6111	125.294	362.029	233.409	94.0696	68.0585	180.622
Ga0214976_100177324	methionyl aminopeptidase	KO:K01265	101.81	124.656	53.8898	100.978	260.332	144.014	102.794	58.2973	142.878
Ga0214976_100177325	ribosomal protein L14E/L6E/L27E	COG2163	178.764	145.154	63.9959	123.595	276.599	113.523	81.1423	51.3362	167.878
Ga0214976_100177326	translation initiation factor IF-1	KO:K02518	191.524	151.704	75.9262	151.962	251.995	100.882	87.204	97.0763	108.683
Ga0214976_100177327	small subunit ribosomal protein S13	KO:K02952	248.948	280.08	173.833	232.057	541.658	286.598	200.522	126.235	261.392
Ga0214976_100177328	small subunit ribosomal protein S11	KO:K02948	213.823	285.637	120.013	214.588	557.831	274.553	167.244	127.498	256.434
Ga0214976_100177329	DNA-directed RNA polymerase subunit alpha	KO:K03040	183.094	254.122	133.234	207.819	473.449	274.641	151.518	94.5129	227.451
Ga0214976_10017733	large subunit ribosomal protein L3	KO:K02906	68.5835	94.6667	49.8455	79.3715	193.938	125.157	57.6302	57.373	120.199
Ga0214976_100177330	large subunit ribosomal protein L17	KO:K02879	170.744	223.394	135.097	182.333	425.969	256.476	153.265	68.9517	212.645
Ga0214976_100177331	energy-coupling factor transport system ATP-binding protein	KO:K16786	61.7804	103.845	61.943	76.8755	188.248	138.807	68.6177	31.7019	88.2571
Ga0214976_100177332	energy-coupling factor transport system ATP-binding protein	KO:K16787	50.6864	79.5129	46.0256	59.3175	152.792	112.896	41.2759	22.9328	75.3636
Ga0214976_100177333	energy-coupling factor transport system permease protein	KO:K16785	66.0318	96.4778	63.453	89.6606	149.399	126.473	35.3154	29.0149	98.5321
Ga0214976_100177334	tRNA U38,U39,U40 pseudouridine synthase TruA	COG0101	64.5052	110.509	73.7781	89.3127	176.926	161.516	56.7477	21.8085	112.625
Ga0214976_100177335	large subunit ribosomal protein L13	KO:K02871	261.549	336.066	277.504	362.892	501.444	400.024	260.628	285.164	669.395
Ga0214976_100177336	small subunit ribosomal protein S9	KO:K02996	310.042	362.378	272.774	307.688	654.484	521.896	241.16	291.752	575.833
Ga0214976_100177337	penicillin-binding protein 1A	KO:K05366	5.18296	9.49055	5.53281	6.88775	10.1102	8.02099	1.61497	3.12095	12.5049
Ga0214976_10017734	large subunit ribosomal protein L4	KO:K02926	62.9919	75.2227	39.3424	67.5608	195.709	117.487	75.8886	49.2556	129.775
Ga0214976_10017735	large subunit ribosomal protein L23	KO:K02892	68.8577	106.798	48.8234	78.1989	254.013	136.027	83.6729	58.4811	141.096
Ga0214976_10017736	large subunit ribosomal protein L2	KO:K02886	65.1636	92.1309	49.5093	60.9443	203.66	134.371	81.6049	56.0381	142.67
Ga0214976_10017737	small subunit ribosomal protein S19	KO:K02965	62.3245	81.3913	35.6381	73.804	175.616	85.4723	84.6831	47.7316	131.258
Ga0214976_10017738	large subunit ribosomal protein L22	KO:K02890	52.0379	66.0856	25.1294	47.8191	173.245	83.3116	64.6806	35.6647	81.8589
Ga0214976_10017739	small subunit ribosomal protein S3	KO:K02982	58.7293	80.7107	43.4485	61.1336	175.203	101.138	65.7505	41.8942	101.625
Ga0214976_100181310	predicted NBD/HSP70 family sugar kinase	COG1940	63.5795	81.5831	63.6668	71.305	71.4549	61.5624	22.8222	32.0465	45.4132
Ga0214976_100181311	N-acetylglucosamine-6-phosphate deacetylase	KO:K01443	18.0508	27.2338	14.6871	23.8916	24.4263	34.9755	13.3434	15.9269	30.2007
Ga0214976_100181312	uncharacterized phosphosugar-binding protein	COG4821	13.0477	14.463	12.5463	12.0451	15.1318	15.351	10.0319	6.7147	15.1042
Ga0214976_100181313	glucosamine-6-phosphate deaminase	KO:K02564	8.50547	15.3051	7.23144	12.1306	16.0096	14.6016	11.0669	7.9706	7.40553
Ga0214976_100181314	iron(III) transport system substrate-binding protein	KO:K02012	112.618	140.579	98.7455	116.078	105.952	93.2074	102.812	52.2095	49.8133
Ga0214976_100181315	iron(III) transport system ATP-binding protein/putative spermidine/putrescine transport system ATP-binding protein	KO:K02010,KO:K02052	21.8645	36.159	22.9866	30.183	21.3286	21.8567	9.77731	11.2616	14.9342
Ga0214976_100181316	iron(III) transport system permease protein	KO:K02011	25.6319	35.2478	23.7488	30.9347	20.5202	20.3513	10.4939	11.9854	15.9845
Ga0214976_100181317	sugar phosphate isomerase/epimerase	COG1082	13.6333	24.8083	11.2649	17.2459	13.7538	13.7569	8.77947	6.26816	5.48322
Ga0214976_100181318	N-acylglucosamine 2-epimerase	KO:K01787	23.3443	37.0534	22.2186	24.0257	27.073	23.7116	13.8353	8.43057	12.3858
Ga0214976_100181319	neutral/alkaline ceramidase-like enzyme	pfam04734	17.5017	31.5219	17.4563	21.8506	24.1933	21.5845	9.79548	7.7706	8.49689
Ga0214976_10018132	basic membrane protein A	KO:K07335	694.84	947.858	490.485	645.574	677.22	757.484	359.004	348.351	228.718
Ga0214976_10018133	simple sugar transport system ATP-binding protein	KO:K02056	45.5511	76.4758	43.3136	49.8068	60.6802	53.7802	26.7277	26.8401	25.1831
Ga0214976_10018134	simple sugar transport system permease protein	KO:K02057	32.036	51.5701	43.422	40.2428	27.6451	37.9532	12.8809	12.7682	18.5763
Ga0214976_10018135	simple sugar transport system permease protein	KO:K02057	30.1976	47.015	34.5284	36.4928	24.1995	27.3568	10.2982	12.4798	13.7823
Ga0214976_10018136	ribosylpyrimidine nucleosidase	KO:K10213	36.7144	56.0379	33.4757	49.4988	33.574	30.4096	17.4502	11.2823	14.9397
Ga0214976_10018137	acetylornithine deacetylase	KO:K01438	70.0984	104.863	74.0308	75.2475	72.7756	60.71	26.6748	33.0352	24.5119
Ga0214976_10018138	uncharacterized membrane protein	COG5426	81.6064	115.334	97.609	96.2301	80.4365	77.5217	33.9016	29.2038	34.6705
Ga0214976_10018139	amidohydrolase/hippurate hydrolase	KO:K01436,KO:K01451	29.8057	53.8964	28.7564	34.8571	40.2793	26.4367	18.0632	12.8963	9.13252
Ga0214976_10018251	bacterioferritin	KO:K03594	1.47234	2.19418	2.06059	1.48164	2.63616	0.762189	0	0.584894	2.08314
Ga0214976_100182510	hypothetical protein	Hypo-rule applied	2.59802	3.75442	3.48064	3.80282	7.75274	3.58646	0.813805	2.2935	1.6337
Ga0214976_100182511	phosphoribosyl 1,2-cyclic phosphate phosphodiesterase	KO:K06167	10.8122	14.17	11.7826	14.5343	12.6425	10.2044	4.97657	8.76575	8.74157
Ga0214976_100182512	impB/mucB/samB family protein	pfam11799	83.5374	148.926	110.518	102.578	72.6252	55.6825	25.506	17.0121	34.1352
Ga0214976_100182513	hypothetical protein	Hypo-rule applied	18.8098	27.522	21.5662	24.7793	21.4698	7.78985	0	5.60421	7.98393
Ga0214976_100182514	error-prone DNA polymerase	KO:K14162	14.8906	22.817	14.933	17.8423	20.1688	6.28874	2.80207	4.38718	6.51053
Ga0214976_100182515	YpeB-like sporulation protein	pfam14620	8.03402	11.0985	7.88348	9.88008	6.83856	2.81811	0	1.25569	2.85727
Ga0214976_100182516	N-acetylmuramoyl-L-alanine amidase	KO:K01449	10.3898	12.2597	8.08227	8.46248	8.40111	8.79068	0	1.5977	10.4323
Ga0214976_100182517	HAE1 family hydrophobic/amphiphilic exporter-1	KO:K03296	28.3119	51.6287	39.0262	40.4719	38.2587	34.2783	13.4708	17.4038	27.1437
Ga0214976_10018252	lipoate-protein ligase A	KO:K03800	26.8109	36.1992	21.7862	32.822	35.0048	19.7683	18.8558	14.7158	13.5881
Ga0214976_10018253	dihydrolipoamide dehydrogenase	KO:K00382	8.02775	11.3286	8.00189	11.6312	10.5064	4.47217	1.03393	3.6909	2.88276
Ga0214976_10018254	pyruvate dehydrogenase E2 component (dihydrolipoamide acetyltransferase)	KO:K00627	2.68416	4.71569	3.18796	4.08733	3.48813	1.79292	1.09845	0.82552	1.59258
Ga0214976_10018255	pyruvate dehydrogenase E1 component beta subunit	KO:K00162	1.78303	2.15069	1.85763	3.03084	4.32524	0.595501	0.48645	0.822563	1.62757
Ga0214976_10018256	pyruvate dehydrogenase E1 component alpha subunit	KO:K00161	2.33719	3.42798	2.16607	2.51	1.91038	2.31459	0.429713	3.3909	2.73169
Ga0214976_10018257	hypothetical protein	Hypo-rule applied	3.69072	3.00009	0.692124	3.46354	4.47644	1.97222	0	0.851318	2.02135
Ga0214976_10018258	NTE family protein	KO:K07001	8.91322	10.7431	9.4633	8.37908	11.006	9.12218	1.73295	6.10486	9.27698
Ga0214976_10018259	signal peptidase I	KO:K03100	54.9036	72.6342	38.9915	52.0988	50.1289	29.8097	19.3128	25.0843	32.0274
Ga0214976_10018861	ribonuclease J	KO:K12574	53.0873	92.8125	66.052	73.7391	86.7064	72.6556	26.5621	45.7201	73.0085
Ga0214976_100188610	cell division initiation protein	KO:K04074	111.079	212.517	105.722	117.032	191.654	168.554	59.9845	92.068	86.4538
Ga0214976_100188611	L-erythro-3,5-diaminohexanoate dehydrogenase	KO:K18012	93.7479	153.917	61.8933	106.926	115.349	114.329	56.6995	59.5003	62.0013
Ga0214976_100188612	hypothetical protein	Hypo-rule applied	185.974	274.964	226.087	233.058	180.375	175.082	79.9465	69.7089	116.6
Ga0214976_100188613	dsDNA-specific endonuclease/ATPase MutS2	COG1193	55.8842	99.8717	83.9907	69.3306	75.5062	95.1005	27.3909	36.7906	37.6328
Ga0214976_100188614	beta-lysine 5,6-aminomutase alpha subunit	KO:K01844	12.2238	19.8441	12.0841	13.6917	20.9347	17.0213	7.49152	10.9787	5.61459
Ga0214976_100188615	beta-lysine 5,6-aminomutase beta subunit	KO:K18011	22.16	33.5675	17.978	22.3347	34.1246	29.1294	13.4327	13.7005	12.1989
Ga0214976_100188616	3-aminobutyryl-CoA ammonia-lyase	KO:K18014	20.5999	47.9571	21.9056	20.307	39.1413	39.7542	4.74077	16.0328	5.94813
Ga0214976_100188617	3-keto-5-aminohexanoate cleavage enzyme	KO:K18013	19.7125	40.8939	16.4469	27.0505	35.2943	34.0153	21.4186	12.0726	10.4588
Ga0214976_100188618	acetate CoA/acetoacetate CoA-transferase alpha subunit	KO:K01034	15.7038	25.0474	10.3082	21.8059	20.0619	20.7411	7.8971	8.49775	5.52463
Ga0214976_100188619	acetate CoA/acetoacetate CoA-transferase beta subunit	KO:K01035	13.6279	25.643	9.99827	17.5466	19.4298	18.8128	17.7868	9.62448	8.80762
Ga0214976_10018862	ATP-dependent protease ClpP protease subunit	COG0740	3.12624	2.73183	2.12033	3.003	5.03766	1.61837	0.661004	0	2.87507
Ga0214976_100188620	lysine 2,3-aminomutase	KO:K01843	23.698	45.0678	19.9911	26.6467	37.7597	34.0568	14.2093	14.9643	13.8871
Ga0214976_100188621	acetyl-CoA C-acetyltransferase	KO:K00626	29.6435	60.0284	30.9194	38.132	45.7488	48.4755	24.9503	20.1875	21.0043
Ga0214976_100188622	3-hydroxybutyryl-CoA dehydrogenase	KO:K00074	37.4406	76.5473	41.2987	55.9022	48.0363	59.8388	34.4311	26.4064	20.5849
Ga0214976_100188623	enoyl-CoA hydratase	KO:K01715	37.1478	53.7155	35.6876	49.5597	37.0955	57.503	20.9042	26.3376	23.6566
Ga0214976_10018865	undecaprenyl-diphosphatase	KO:K06153	116.991	138.265	132.945	144.799	84.1314	97.8683	32.5363	41.9179	69.5926
Ga0214976_10018866	hypothetical protein	KO:K06997	71.1182	94.7463	74.4272	71.1177	83.7449	76.6531	43.0133	53.6558	53.7908
Ga0214976_10018867	cell division inhibitor SepF	KO:K09772	65.0547	80.1749	73.3492	71.0334	48.8455	55.7663	27.6086	42.2386	37.279
Ga0214976_10018868	YggT family protein	KO:K02221	60.6054	52.5384	44.5983	56.6371	33.9956	21.4453	4.86616	22.8568	35.276
Ga0214976_10018869	RNA-binding protein YlmH	COG2302	74.1621	129.53	71.8563	92.7318	108.816	108.801	39.9583	58.3538	54.6925
Ga0214976_10018911	N-acetylmuramoyl-L-alanine amidase	KO:K01448	51.4951	76.7149	72.5961	67.2789	53.637	47.0309	26.4954	18.6677	56.5134
Ga0214976_100189110	septum site-determining protein MinC	KO:K03610	121.149	163.149	152.166	124.158	144.028	136.884	63.6178	61.5916	86.6434
Ga0214976_100189111	septum site-determining protein MinD	KO:K03609	86.8201	143.945	86.8431	92.6125	121.868	130.615	41.5854	61.6127	62.2139
Ga0214976_100189112	cell division topological specificity factor	KO:K03608	52.0572	78.3266	44.7602	70.2058	75.9229	80.6673	23.3257	36.1558	52.6792
Ga0214976_100189113	hypothetical protein	Hypo-rule applied	75.4884	62.7349	40.5043	58.5131	68.6589	69.9164	24.477	51.7367	49.1371
Ga0214976_100189114	stage IV sporulation protein FB	KO:K06402	18.6214	18.9479	15.9524	20.1526	17.025	21.7407	6.7017	8.18439	21.6751
Ga0214976_100189115	radical SAM superfamily enzyme YgiQ (UPF0313 family)	COG1032	37.9076	47.3551	41.4891	39.7508	43.8181	39.1219	17.9538	23.1306	32.6951
Ga0214976_100189116	uncharacterized protein (DUF2344 family)	COG5011	22.1396	37.564	23.8173	27.1331	43.676	27.6732	14.2987	9.97839	20.5031
Ga0214976_100189117	ribonuclease G	KO:K08301	21.3668	31.8007	23.0687	23.6436	34.2293	25.5443	9.51101	8.77234	17.0681
Ga0214976_100189118	large subunit ribosomal protein L21	KO:K02888	322.168	404.941	305.791	360.025	598.827	520.818	220.057	270.465	415.173
Ga0214976_100189119	hypothetical protein	KO:K07584	262.774	301.528	260.105	262.104	465.271	371.691	161.294	210.974	333.269
Ga0214976_10018912	stage II sporulation protein D	KO:K06381	1.98607	1.75688	1.96206	1.47492	3.13763	2.41914	0	0.556926	1.32236
Ga0214976_100189120	large subunit ribosomal protein L27	KO:K02899	291.74	339.488	260.031	315.759	524.802	392.87	190.436	241.747	373.432
Ga0214976_100189121	GTP-binding protein	KO:K03979	44.9817	76.8316	50.3024	54.8625	81.6356	60.3117	25.1893	25.8903	48.0882
Ga0214976_100189122	RNA-binding protein	KO:K07574	113.955	102.817	103.709	107.904	93.6019	87.1693	34.7753	27.0682	68.7026
Ga0214976_100189123	nicotinate-nucleotide adenylyltransferase	KO:K00969	48.1301	70.3123	49.5671	58.615	61.5534	44.646	22.2555	23.0653	40.3538
Ga0214976_100189124	anionic cell wall polymer biosynthesis LytR-Cps2A-Psr (LCP) family protein	COG1316	96.1029	113.033	75.1971	101.573	117.035	81.8046	36.7042	57.1594	70.0114
Ga0214976_100189125	ribosome-associated protein	KO:K09710	120.666	163.434	90.4881	114.118	182.985	124.931	48.4687	72.0927	63.9657
Ga0214976_100189126	2-polyprenyl-3-methyl-5-hydroxy-6-metoxy-1,4-benzoquinol methylase	COG2227	123.985	139.655	100.895	123.223	131.502	100.797	42.3801	78.4875	100.877
Ga0214976_10018914	septum formation protein	KO:K06287	93.919	123.7	127.297	110.007	81.7923	91.9495	50.6835	52.4523	95.0744
Ga0214976_10018915	DNA repair protein RadC	KO:K03630	65.0411	79.7715	79.1573	69.6039	56.76	72.4287	33.2545	38.6593	63.2808
Ga0214976_10018916	rod shape-determining protein MreB	KO:K03569	92.2134	143.231	116.295	113.51	129.57	179.934	55.6404	71.3479	98.0452
Ga0214976_10018917	rod shape-determining protein MreC	KO:K03570	75.0146	99.9292	100.79	96.6383	94.6386	99.0863	37.8178	45.8134	70.2529
Ga0214976_10018918	rod shape-determining protein MreD	KO:K03571	24.6947	31.5826	29.9175	39.3998	18.2755	24.3176	15.7802	20.9282	30.4361
Ga0214976_10018919	penicillin-binding protein 2	KO:K05515	28.5702	43.669	32.0196	35.4861	39.0211	41.2098	19.8779	19.3526	26.8621
Ga0214976_10019161	two-component system phosphate regulon sensor histidine kinase PhoR	KO:K07636	40.6476	69.9525	52.6838	50.2147	85.2948	65.4874	23.932	49.6723	51.1518
Ga0214976_100191610	deoxyribonuclease-4	KO:K01151	37.4405	54.4444	38.7641	40.0729	55.0435	54.3664	32.8548	23.6272	28.9976
Ga0214976_100191611	cell fate (sporulation/competence/biofilm development) regulator YlbF (YheA/YmcA/DUF963 family)	COG3679	30.3226	42.9652	21.3835	27.6384	58.276	46.0835	34.1153	31.8275	25.9774
Ga0214976_100191612	hypothetical protein	KO:K06942	31.3021	42.9867	31.2605	31.1383	65.4178	53.756	25.2991	40.2331	36.1256
Ga0214976_100191613	glycosidase	COG0366	98.3848	163.918	110.819	115.773	111.864	193.836	72.8836	99.9634	122.13
Ga0214976_100191614	large conductance mechanosensitive channel	KO:K03282	157.317	182.061	147.271	157.244	144.076	205.506	94.145	123.392	143.453
Ga0214976_100191615	pullulanase	KO:K01200	37.2294	69.8029	43.4256	53.0673	72.0796	170.524	73.6344	101.685	114.828
Ga0214976_100191617	tetratricopeptide (TPR) repeat protein	COG0457	1.91354	3.05908	2.22485	3.71122	3.76872	1.98117	0	0.60813	1.26344
Ga0214976_100191618	hypothetical protein	Hypo-rule applied	36.612	49.7695	35.0968	45.1968	35.0612	26.5795	10.1776	19.6435	28.48
Ga0214976_100191619	cytochrome c-type biogenesis protein CcmH/NrfG	COG4235	21.7798	35.5062	20.0533	25.8914	26.4999	15.1992	11.1946	5.73622	14.301
Ga0214976_10019162	two-component system alkaline phosphatase synthesis response regulator PhoP	KO:K07658	200.094	241.369	221.721	221.109	216.547	197.796	70.2803	156.885	138.06
Ga0214976_10019163	hypothetical protein	COG5341	208.132	211.51	239.291	252.696	213.198	196.488	104.678	168.189	215.775
Ga0214976_10019165	seryl-tRNA synthetase	KO:K01875	15.2939	23.3367	17.9514	19.2362	16.6646	26.1495	7.39132	38.7449	12.1177
Ga0214976_10019166	MFS family permease	COG0477	31.6065	46.5293	32.4402	41.398	45.4282	41.2544	20.2788	13.924	27.3863
Ga0214976_10019167	glycine hydroxymethyltransferase	KO:K00600	94.0042	184.114	121.793	139.586	161.5	131.551	47.1049	48.5683	82.0052
Ga0214976_10019168	uncharacterized protein DUF2619	pfam10942	100.136	197.655	141.098	157.009	186.097	155.294	48.2409	69.488	89.0713
Ga0214976_10019169	asparaginyl-tRNA synthetase	KO:K01893	56.5414	100.423	63.8509	76.6483	92.7662	72.5121	29.3598	33.9247	47.6426
Ga0214976_10019531	aspartyl-tRNA(Asn)/glutamyl-tRNA(Gln) amidotransferase subunit A	KO:K02433	56.2391	104.664	74.2184	74.688	68.1729	71.3209	30.3439	25.0137	43.7826
Ga0214976_100195310	chaperonin GroES	KO:K04078	322.089	385.803	265.848	408.402	538.474	240.83	180.5	257.614	330.216
Ga0214976_100195311	2-phosphosulfolactate phosphatase	KO:K05979	15.1017	23.7762	15.0942	14.9208	41.4123	39.9939	16.1334	9.47247	12.3702
Ga0214976_100195312	N6-L-threonylcarbamoyladenine synthase	KO:K01409	21.7828	34.8307	27.1434	30.27	45.3204	37.3405	13.0592	13.1443	19.6621
Ga0214976_100195313	ribosomal-protein-alanine N-acetyltransferase	KO:K03789	26.5624	30.9963	24.5546	25.5315	54.5341	38.8684	17.9721	22.511	26.7249
Ga0214976_100195314	tRNA threonylcarbamoyladenosine biosynthesis protein TsaB	KO:K14742	33.6674	66.8535	34.9223	37.4098	104.72	71.0717	31.1761	29.6778	30.1337
Ga0214976_100195315	tRNA threonylcarbamoyladenosine biosynthesis protein TsaE	KO:K06925	40.1054	60.3681	26.6587	45.5637	83.914	53.1107	50.2871	30.5674	28.0418
Ga0214976_100195316	imidazolonepropionase-like amidohydrolase	COG1228	95.1504	152.632	105.937	107.29	157.72	136.931	66.7179	68.7113	108.168
Ga0214976_100195317	putative glutamine amidotransferase	KO:K07010	32.4713	60.2858	42.8653	45.5106	67.734	54.3452	20.6636	15.4041	39.9206
Ga0214976_100195318	mRNA interferase MazF	KO:K07171	31.0962	32.8477	22.4314	30.4985	38.1539	35.6273	14.6851	29.3466	36.6266
Ga0214976_100195319	CopG family transcriptional regulator/antitoxin EndoAI	KO:K07723	137.105	113.167	112.988	104.131	166.806	116.798	73.2547	82.58	151.84
Ga0214976_10019532	aspartyl-tRNA(Asn)/glutamyl-tRNA(Gln) amidotransferase subunit C	KO:K02435	49.3766	103.449	61.3864	66.4531	63.2532	61.6028	24.462	28.5609	33.9072
Ga0214976_100195320	transcriptional regulator with XRE-family HTH domain	COG1396	9.42129	14.7745	7.43195	8.9698	16.122	12.085	3.52568	10.7312	19.5818
Ga0214976_100195321	hypothetical protein	Hypo-rule applied	3130.81	3627.18	3215.94	3466.19	2924.13	2815.61	1413.94	1656.39	2319.91
Ga0214976_10019533	DNA ligase (NAD+)	KO:K01972	41.8235	74.712	52.2938	58.2459	59.5855	55.7441	19.1905	23.1024	28.1404
Ga0214976_10019534	DNA helicase-2/ATP-dependent DNA helicase PcrA	KO:K03657	34.9641	52.9866	29.8985	42.93	47.7256	39.5648	13.3002	18.6168	20.915
Ga0214976_10019535	spore germination cell wall hydrolase CwlJ-like protein	COG3773	27.7205	37.8412	28.9022	31.0932	40.4611	29.4802	15.927	16.5182	19.6102
Ga0214976_10019536	phosphoribosyl-ATP pyrophosphohydrolase/phosphoribosyl-AMP cyclohydrolase	KO:K11755	43.5395	50.7143	25.2657	47.0206	56.5653	29.869	16.4658	27.4209	26.0431
Ga0214976_10019537	GMP synthase (glutamine-hydrolysing)	KO:K01951	54.2785	73.1528	37.889	52.4768	77.665	51.0968	27.7751	29.5713	36.7847
Ga0214976_10019538	hypoxanthine phosphoribosyltransferase	KO:K00760	187.458	194.025	140.176	176.19	160.479	89.1132	38.3129	75.0685	137.954
Ga0214976_10019539	chaperonin GroEL	KO:K04077	348.189	553.743	366.844	440.116	747.875	465.299	209.692	285.121	402.847
Ga0214976_10019551	tyrosyl-tRNA synthetase	KO:K01866	224.456	321.205	200.202	262.762	146.242	230.159	81.407	67.2981	130.09
Ga0214976_100195510	ABC-2 type transport system permease protein	KO:K01992	38.8094	44.0956	27.5847	38.3287	48.8213	34.9531	28.0643	21.6643	26.3321
Ga0214976_100195511	NYN domain-containing protein/OST-HTH/LOTUS domain-containing protein	pfam01936,pfam12872	55.5456	73.575	57.0561	67.8398	63.6619	53.4796	25.4338	29.7958	48.3881
Ga0214976_100195512	poly(A) polymerase/tRNA nucleotidyltransferase (CCA-adding enzyme)	KO:K00970,KO:K00974	76.7718	124.881	90.3736	86.198	104.351	102.775	45.04	40.4158	64.1357
Ga0214976_100195513	DNA-binding sugar fermentation-stimulating protein	COG1489	47.4771	65.9243	56.5083	60.1523	69.8161	47.2212	26.3303	26.3429	31.2741
Ga0214976_100195514	hypothetical protein	Hypo-rule applied	43.732	64.4522	35.1534	49.4526	50.3578	33.2629	26.5915	32.9742	34.7791
Ga0214976_100195515	Ser/Thr protein kinase RdoA (MazF antagonist)	COG2334	52.9986	84.1039	55.6155	65.3308	59.2668	53.0615	22.9472	28.4552	33.9524
Ga0214976_100195516	cyclopropane fatty-acyl-phospholipid synthase-like methyltransferase	COG2230	36.2348	55.5348	35.0028	37.4749	41.5813	29.9351	17.7484	18.6739	18.6065
Ga0214976_100195517	pseudouridine-5'-phosphate glycosidase	KO:K16329	45.2761	72.1535	42.0755	47.876	55.6631	46.4932	21.3894	18.5253	21.1203
Ga0214976_100195518	ribokinase	KO:K00852	35.5356	56.0526	38.7119	36.0698	44.689	40.8796	23.8526	18.8223	17.1583
Ga0214976_10019552	DNA-binding MarR family transcriptional regulator	COG1846	21.3319	24.4743	19.6844	21.5447	41.2493	27.0078	14.4331	27.3111	32.4235
Ga0214976_10019553	ATP-binding cassette subfamily B protein	KO:K06147	21.3128	32.4275	24.4649	22.6471	37.0527	26.4793	11.5582	16.2869	29.0957
Ga0214976_10019554	ATP-binding cassette subfamily B protein	KO:K06147	12.6558	17.5972	16.428	15.5555	25.5328	15.799	5.88956	7.5053	17.3064
Ga0214976_10019555	tRNA-specific 2-thiouridylase	KO:K00566	34.2942	45.5934	38.6048	34.7656	64.0352	46.6531	16.8785	22.5321	49.6359
Ga0214976_10019556	hypothetical protein	KO:K09764	33.3966	53.9693	42.6276	44.1272	78.4139	39.3391	23.6785	16.2063	48.1001
Ga0214976_10019557	phosphoenolpyruvate carboxykinase (ATP)	KO:K01610	53.218	82.1412	63.533	70.7921	73.4617	52.9713	24.2725	26.0112	60.7579
Ga0214976_10019558	hypothetical protein	Hypo-rule applied	36.0132	42.7514	20.1022	29.9873	61.3169	34.05	10.919	19.4352	23.6501
Ga0214976_10019559	ABC-2 type transport system ATP-binding protein	KO:K01990	83.5003	107.6	42.3162	65.6786	121.177	79.1108	41.6288	50.5595	64.8323
Ga0214976_10020071	hypothetical protein	Hypo-rule applied	3.86067	7.67125	5.54169	8.0056	9.21648	0.888251	0	0	4.85537
Ga0214976_100200710	transcriptional regulator CtsR	KO:K03708	53.5299	78.1659	57.1069	64.3493	74.8094	48.4001	10.2427	21.9386	43.1803
Ga0214976_100200711	protein arginine kinase activator	KO:K19411	86.2669	133.646	95.9913	103.62	112.6	83.8616	45.4841	39.2404	49.0705
Ga0214976_100200712	protein arginine kinase	KO:K19405	101.531	158.477	107.218	103.554	146.795	97.2781	30.0118	47.4663	75.2353
Ga0214976_100200713	ATP-dependent Clp protease ATP-binding subunit ClpC	KO:K03696	129.473	211.324	148.595	150.4	220.84	145.753	55.7856	60.8872	100.315
Ga0214976_100200714	DNA repair protein RadA/Sms	KO:K04485	120.357	145.159	110.414	119.981	161.011	130.04	62.5069	88.7689	103.633
Ga0214976_100200715	diadenylate cyclase	KO:K07067	153.828	174.099	161.088	170.686	174.237	117.684	63.5184	115.024	133.089
Ga0214976_100200716	hypothetical protein	Hypo-rule applied	270.692	265.494	286.135	297.016	233.374	179.366	81.1423	134.594	217.965
Ga0214976_100200717	CarD family transcriptional regulator	KO:K07736	128.813	122.541	90.783	123.252	137.372	68.5047	47.6254	64.3139	86.312
Ga0214976_100200718	uncharacterized protein YacL	COG4956	95.5902	99.9732	64.3935	86.992	96.1376	49.4844	43.5516	59.8205	53.0516
Ga0214976_100200719	2-C-methyl-D-erythritol 4-phosphate cytidylyltransferase/2-C-methyl-D-erythritol 2,4-cyclodiphosphate synthase	KO:K12506	31.6932	51.7979	32.086	37.3194	57.9471	41.2028	12.1654	24.4567	28.6278
Ga0214976_10020072	cell division protease FtsH	KO:K03798	145.142	222.074	187.356	169.847	231.25	214.58	83.177	142.446	209.008
Ga0214976_10020073	S1-C subfamily serine protease	COG0265	260.341	342.983	304.69	278.438	253.22	194.474	97.9281	152.887	256.007
Ga0214976_10020075	selenocysteine-specific elongation factor	KO:K03833	28.5312	48.1611	35.1571	35.4629	35.6998	32.4843	16.205	11.7029	22.6194
Ga0214976_10020076	L-seryl-tRNA(Ser) seleniumtransferase	KO:K01042	26.3668	47.4202	37.5754	34.7347	30.0955	33.8675	8.01395	9.03412	23.782
Ga0214976_10020079	spore maturation protein A	KO:K06373	1.32668	1.07842	1.34664	0.624185	4.07204	0.784896	0.801454	1.35522	0.536301
Ga0214976_10020191	hypothetical protein	Hypo-rule applied	43.2536	77.9566	32.9774	48.6516	59.9871	64.9712	13.4932	41.4075	34.1101
Ga0214976_100201910	NADPH-dependent 2,4-dienoyl-CoA reductase/sulfur reductase-like enzyme/anaerobic glycerol-3-phosphate dehydrogenase	COG0446,COG3075	72.2751	101.649	50.7886	66.9083	66.3332	47.4642	24.0449	39.1763	45.3785
Ga0214976_100201911	glycerol-3-phosphate dehydrogenase	KO:K00111	54.137	92.7203	39.3742	57.466	65.8932	40.1543	22.5548	37.9574	38.81
Ga0214976_100201912	DNA-binding transcriptional regulator LsrR (DeoR family)	COG2390	60.5693	102.951	55.2729	70.0487	66.533	50.474	18.2608	38.7331	45.1797
Ga0214976_100201913	4-nitrophenyl phosphatase/NagD protein	KO:K01101,KO:K02566	732.458	464.993	522.415	565.821	315.682	385.251	201.003	126.945	279.944
Ga0214976_100201914	putative ABC transport system permease protein	KO:K02004	59.6077	75.1236	80.6258	70.8627	46.7948	58.9716	18.097	27.4439	48.0067
Ga0214976_100201917	DNA-binding FadR family transcriptional regulator	COG2186	6.41524	16.2384	9.23188	18.2753	9.59606	6.89421	1.37359	4.25823	4.59576
Ga0214976_100201918	multiple sugar transport system substrate-binding protein	KO:K02027	70.6078	110.54	75.8821	89.0449	66.5414	52.0844	22.309	33.6816	29.0569
Ga0214976_100201919	multiple sugar transport system permease protein	KO:K02025	9.09753	12.8283	7.67536	8.8323	7.3133	7.43274	2.61708	4.72038	5.25374
Ga0214976_10020192	LacI family transcriptional regulator	KO:K02529	55.0089	93.9854	69.5336	74.4068	72.0596	63.5912	25.0618	40.3235	45.2799
Ga0214976_100201920	multiple sugar transport system permease protein	KO:K02026	9.30949	12.9963	13.4211	11.8493	9.78352	5.58755	3.42326	2.57269	4.77231
Ga0214976_100201921	transketolase	KO:K00615	5.71353	14.0424	9.98631	10.3309	10.8316	3.75806	2.27398	2.88389	2.47269
Ga0214976_10020193	multiple sugar transport system substrate-binding protein	KO:K02027	71.9989	95.3106	72.7706	76.223	84.8925	62.3761	26.2765	41.8565	53.8963
Ga0214976_10020194	hypothetical protein	Hypo-rule applied	54.0329	55.0122	52.0039	52.496	49.3392	33.5656	19.4218	26.4018	25.6103
Ga0214976_10020195	site-specific DNA-adenine methylase	COG0338	50.8655	54.4546	44.8808	54.4728	39.4027	27.3706	21.0707	24.4128	31.3327
Ga0214976_10020196	AAA domain-containing protein	pfam13238	13.1954	14.24	8.9643	11.364	13.4423	4.71096	3.84828	3.79589	11.2661
Ga0214976_10020197	myo-inositol-1(or 4)-monophosphatase	KO:K01092	11.5674	18.5275	10.6993	13.5253	12.8677	7.93691	2.89441	3.91544	7.94098
Ga0214976_10020198	glycerol-1-phosphate dehydrogenase [NAD(P)+]	KO:K00096	29.7522	37.5091	23.3915	28.4152	29.5627	13.9567	7.08339	12.1678	13.4298
Ga0214976_10020199	CxxC motif-containing protein	COG3862	135.905	188.673	98.2415	114.16	149.279	86.322	28.4124	70.61	84.2597
Ga0214976_10020331	ATP-dependent DNA helicase DinG	KO:K03722	26.2723	39.863	30.9095	29.0326	35.474	25.6114	6.36949	10.4943	25.9011
Ga0214976_100203310	hypothetical protein	Hypo-rule applied	37.3365	61.7781	37.9507	61.2741	43.2654	50.6258	20.0363	24.3939	25.7424
Ga0214976_100203311	oligoendopeptidase F	KO:K08602	88.7819	142.715	89.315	112.186	103.349	102.09	47.4735	50.841	66.7114
Ga0214976_100203312	cell division ATPase FtsA	COG0849	74.4116	141.286	95.2866	91.9328	87.0422	82.9138	33.3789	33.1425	49.7748
Ga0214976_100203313	uncharacterized protein DUF4163/uncharacterized protein DUF3298	pfam13739,pfam11738	105.013	149.613	115.47	111.148	106.785	88.4741	37.2888	38.5963	57.3899
Ga0214976_100203314	hypothetical protein	Hypo-rule applied	49.6118	62.1272	48.5024	61.6902	45.1778	32.3084	24.7425	26.1489	32.7685
Ga0214976_100203315	lysine exporter LysO-like protein	pfam03956	19.6267	30.2286	20.5511	20.8658	38.8397	30.3736	10.4837	23.6366	14.6152
Ga0214976_100203316	uncharacterized membrane protein YbjE (DUF340 family)	COG2431	44.9927	65.2555	45.9454	45.0892	56.1563	48.7092	29.9999	22.6943	27.7349
Ga0214976_100203317	predicted peptidase	COG4099	79.78	122.046	88.4446	98.965	100.755	92.2692	44.8487	41.88	65.173
Ga0214976_100203318	hypothetical protein	Hypo-rule applied	28.6813	43.8745	38.411	34.1156	33.8864	30.4812	19.7614	16.9862	18.513
Ga0214976_10020332	hypothetical protein	Hypo-rule applied	21.0561	33.6868	20.7912	31.5077	43.9433	19.162	21.5513	14.0654	20.8729
Ga0214976_10020333	uncharacterized membrane protein YbhN (UPF0104 family)	COG0392	7.11389	9.41369	5.12946	7.74912	10.0712	5.70956	2.7984	4.20618	6.39798
Ga0214976_10020334	stage II sporulation protein D	KO:K06381	27.8544	45.5574	34.4409	39.8425	39.1088	32.0089	9.78945	13.7056	23.3501
Ga0214976_10020335	hypothetical protein	KO:K06929	52.0214	67.0484	53.908	67.3401	42.5863	38.5949	17.6459	29.1752	37.7853
Ga0214976_10020336	DNA polymerase-1	KO:K02335	20.8151	34.0023	21.4781	28.1804	21.0752	24.3738	10.6864	12.6808	18.0654
Ga0214976_10020337	N,N'-diacetylchitobiose phosphorylase	KO:K18675	46.5784	79.671	59.2949	62.4627	49.1309	69.7388	28.5633	30.746	41.0143
Ga0214976_10020338	DNA-binding MurR/RpiR family transcriptional regulator	COG1737	94.7348	122.686	114.784	105.562	82.32	96.945	32.8144	50.8636	70.0829
Ga0214976_10020339	peptidase C39-like protein	pfam03412	10.3109	14.7513	14.5192	13.5832	14.3997	11.9563	6.97632	1.9661	7.00242
Ga0214976_10020441	simple sugar transport system substrate-binding protein	KO:K02058	382.968	725.765	405.503	465.226	397.256	407.623	155.148	208.383	178.069
Ga0214976_100204410	parallel beta helix pectate lyase-like protein	pfam13229	113.723	96.5954	78.9968	83.4749	51.5706	38.0073	19.3231	28.7584	31.454
Ga0214976_100204411	hypothetical protein	KO:K07150	33.9391	55.1764	35.6306	43.1919	32.4467	36.0439	10.7556	16.2926	20.0172
Ga0214976_100204412	uncharacterized protein DUF3232	pfam11554	52.2392	81.9808	50.6683	65.6703	49.569	49.4789	27.8746	25.1384	25.6473
Ga0214976_100204413	AIG2 family protein	pfam13772	27.6735	48.4792	26.2659	34.5341	37.3129	26.6636	11.9413	15.6152	15.6616
Ga0214976_100204414	dienelactone hydrolase	COG0412	67.3614	99.707	83.0111	80.7677	70.2475	61.7046	30.8087	34.7306	36.3314
Ga0214976_100204415	methyl-accepting chemotaxis protein	KO:K03406	75.3582	138.803	92.3631	88.3277	99.5326	91.0514	34.4578	41.0022	47.2257
Ga0214976_10020442	ribose transport system ATP-binding protein/rhamnose transport system ATP-binding protein	KO:K10441,KO:K10562	30.3133	55.9688	39.5008	43.2574	46.6076	38.1128	14.296	17.5484	18.8137
Ga0214976_10020443	simple sugar transport system permease protein/ribose transport system permease protein	KO:K02057,KO:K10440	51.7718	87.4752	63.2264	67.5162	67.7794	66.6663	18.4519	26.1416	32.37
Ga0214976_10020444	hexosaminidase	KO:K12373	19.165	28.2966	20.7064	26.7926	26.506	21.4662	7.76466	8.02368	14.7214
Ga0214976_10020445	methyl-accepting chemotaxis protein	KO:K03406	101.035	160.659	118.347	102.626	149.661	106.008	37.88	50.6467	59.0958
Ga0214976_10020446	methyl-accepting chemotaxis protein	KO:K03406	178.761	240.202	220.117	190.774	164.019	158.075	67.2541	55.598	92.7077
Ga0214976_10020447	hypothetical protein	Hypo-rule applied	8.63707	7.97429	8.81623	7.02356	7.44576	5.51996	1.80365	1.52494	1.8104
Ga0214976_10020448	LuxR family maltose regulon positive regulatory protein	KO:K03556	46.4213	77.4554	50.0033	63.3843	40.0611	49.5266	17.4009	14.712	42.2095
Ga0214976_10020449	DNA-binding SARP family transcriptional activator/ATP/maltotriose-dependent transcriptional regulator MalT	COG3629,COG2909	83.8886	121.899	93.6812	93.7355	71.3908	72.1199	30.3324	30.7195	47.8668
Ga0214976_10021321	hypothetical protein	Hypo-rule applied	14.4366	17.6658	6.01625	13.974	21.6791	22.8221	18.3803	22.9401	37.3374
Ga0214976_100213210	hypothetical protein	Hypo-rule applied	10.6018	12.4646	9.22882	12.9375	7.82095	7.91442	4.2331	3.68744	5.66525
Ga0214976_100213211	nickel-dependent lactate racemase	COG3875	14.304	18.8854	10.9612	14.8252	13.8393	10.7622	9.01683	7.83527	6.28511
Ga0214976_100213212	tagaturonate epimerase	pfam16257	11.6251	17.3604	11.3493	15.09	13.4241	10.899	7.04566	4.87385	7.92923
Ga0214976_100213213	2-dehydro-3-deoxygluconokinase	KO:K00874	11.3645	19.1996	17.3879	17.4779	12.94	15.0738	5.75807	7.24004	8.74351
Ga0214976_100213214	6-phosphogluconate dehydrogenase	KO:K00033	13.2062	21.3755	14.209	16.3685	15.3936	14.6754	3.93049	9.23092	7.7808
Ga0214976_100213215	restriction system protein	KO:K07448	48.6924	57.9878	44.8678	47.1255	52.2343	25.8899	15.8617	26.8212	33.2178
Ga0214976_100213216	hypothetical protein	Hypo-rule applied	49.9305	59.0624	51.0947	54.6175	52.87	40.7633	27.2443	26.4469	28.8655
Ga0214976_100213217	NAD(P)-dependent dehydrogenase (short-subunit alcohol dehydrogenase family)	COG1028	12.7451	13.1856	6.73572	11.4477	4.66763	5.99798	4.89961	4.1425	4.91794
Ga0214976_10021322	hypothetical protein	Hypo-rule applied	7.179	12.8786	4.47729	13.3164	11.9672	11.7899	10.4683	11.8009	20.3145
Ga0214976_10021323	SpoVK/Ycf46/Vps4 family AAA+-type ATPase	COG0464	12.1561	17.7358	5.75247	11.292	23.4392	14.0149	8.66167	9.33976	15.6241
Ga0214976_10021324	hypothetical protein	Hypo-rule applied	7.40221	10.8477	4.30997	6.75274	16.8	9.06708	2.64524	9.44294	11.8006
Ga0214976_10021325	formate C-acetyltransferase	KO:K00656	3.15615	4.14898	2.19795	3.51897	2.91377	1.99126	0.834159	2.11578	2.51184
Ga0214976_10021326	pyruvate formate lyase activating enzyme	KO:K04069	4.19864	6.58214	3.14793	5.47352	8.65851	4.65754	0.951158	3.03801	3.92494
Ga0214976_10021327	D-lyxose ketol-isomerase	COG3822	83.5735	104.194	92.0699	104.356	109.61	65.6122	28.6198	45.9505	85.31
Ga0214976_10021328	sugar phosphate isomerase/epimerase	COG1082	15.2871	29.0526	15.6347	22.6094	20.9083	17.4395	6.58424	12.1458	12.4167
Ga0214976_10021329	predicted NBD/HSP70 family sugar kinase/DNA-binding IclR family transcriptional regulator	COG1940,COG1414	8.01436	11.5435	6.59965	8.84964	9.81798	7.56976	1.58553	5.58552	3.84603
Ga0214976_10021351	DNA-binding transcriptional ArsR family regulator	COG0640	42.0302	62.3234	31.4252	60.3381	28.1166	43.6752	23.4376	41.8335	44.8722
Ga0214976_100213510	caspase domain-containing protein	pfam00656	42.3069	41.7681	39.5979	51.345	35.4322	20.1295	9.64786	29.318	41.4024
Ga0214976_100213511	spermidine/putrescine-binding protein	COG0687	36.3673	44.0584	26.8668	42.8224	58.1686	30.9031	11.3917	15.1534	22.8686
Ga0214976_100213512	spermidine/putrescine-binding protein	COG0687	42.7483	57.8714	30.5194	50.7518	73.0861	44.9248	20.8409	22.4724	42.7471
Ga0214976_100213513	ABC-type spermidine/putrescine transport system permease subunit II	COG1177	27.5594	33.6581	17.8017	37.9292	47.2979	22.5484	11.3699	12.8173	29.1017
Ga0214976_100213514	ABC-type spermidine/putrescine transport system permease subunit I	COG1176	35.8658	40.5601	20.2491	42.2289	58.8238	29.1965	13.3143	12.7252	39.5112
Ga0214976_100213515	ABC-type Fe3+/spermidine/putrescine transport system ATPase subunit	COG3842	41.0444	52.011	33.6607	45.7074	68.1015	46.8336	21.8093	26.3784	45.15
Ga0214976_100213516	transcriptional regulator with XRE-family HTH domain	COG1396	43.3707	36.7803	29.3617	38.7996	72.24	43.8242	28.2159	20.3769	48.6775
Ga0214976_100213517	ZIP family zinc transporter	KO:K07238	2.42284	2.41418	3.13001	2.3166	4.19805	0.647348	0	0.74515	0
Ga0214976_100213518	flagellin	KO:K02406	8.49369	12.6487	9.65607	9.69738	14.9642	11.1155	5.17214	9.06974	9.80614
Ga0214976_10021352	Cd2+/Zn2+-exporting ATPase	KO:K01534	34.842	84.2005	28.3845	58.9117	33.9877	34.2336	10.2476	25.6714	52.5727
Ga0214976_10021353	uncharacterized protein YggE	COG2968	259.659	404.296	224.8	289.962	238.385	198.177	90.4618	162.86	262.914
Ga0214976_10021354	23S rRNA-/tRNA-specific pseudouridylate synthase	COG0564	41.1198	59.7705	50.6334	45.8769	32.838	41.7928	19.1238	15.1706	27.7266
Ga0214976_10021355	NAD+ synthase (glutamine-hydrolysing)	KO:K01950	17.7195	28.951	19.7906	21.9326	22.3726	26.3858	9.85154	10.096	11.2867
Ga0214976_10021356	Na+-driven multidrug efflux pump	COG0534	14.0793	18.1318	10.9978	16.3549	21.1046	16.1871	7.61527	7.21894	14.0135
Ga0214976_10021357	UPF0042 nucleotide-binding protein	KO:K06958	22.4396	25.1647	19.2987	25.681	25.2671	22.772	4.83864	9.69706	21.7654
Ga0214976_10021358	hypothetical protein	Hypo-rule applied	50.7652	86.3714	53.2857	61.6902	65.8973	66.4293	25.6415	50.7529	64.0442
Ga0214976_10021359	hypothetical protein	Hypo-rule applied	56.7132	75.6894	59.954	77.0721	50.1739	46.9742	13.1669	38.1678	40.6973
Ga0214976_100220511	GTP-binding protein	KO:K03977	53.4979	68.1877	32.953	53.7499	52.6438	31.0177	21.718	25.2988	34.9999
Ga0214976_100220512	glycerol-3-phosphate acyltransferase PlsY	KO:K08591	28.1914	27.9744	17.1746	31.5697	17.7255	14.2522	11.1639	9.88824	20.5437
Ga0214976_100220513	stage IV sporulation protein A	KO:K06398	20.4895	25.2606	20.4897	20.2441	14.878	12.4925	5.45541	7.41603	9.77056
Ga0214976_100220514	aspartate kinase	KO:K00928	9.23488	8.74541	5.72656	7.55287	17.3614	9.27444	8.98195	4.18221	12.5434
Ga0214976_100220516	VCBS repeat protein	pfam13517	44.5564	54.5308	31.4655	39.0583	68.3158	43.8935	25.3098	33.6833	37.6363
Ga0214976_100220517	elongation factor G	KO:K02355	179.148	256.433	117.052	189.126	252.676	195.828	96.2469	111.089	153.172
Ga0214976_10022052	16S rRNA U516 pseudouridylate synthase RsuA-like enzyme	COG1187	70.3899	103.315	75.1617	77.355	118.524	96.4089	34.2139	38.5693	63.0642
Ga0214976_10022053	hypothetical protein	KO:K07007	50.3332	72.9552	52.4819	59.6765	75.46	60.2186	21.19	30.9258	52.0338
Ga0214976_10022054	cytidylate kinase	KO:K00945	26.4493	31.1852	28.7109	26.4387	35.4038	30.0963	18.5817	23.3641	25.5856
Ga0214976_10022055	1-acyl-sn-glycerol-3-phosphate acyltransferase	KO:K00655	32.111	46.9986	41.4835	37.9251	40.6975	52.8573	18.3087	24.5092	34.4571
Ga0214976_10022056	4-hydroxy-3-methylbut-2-enyl diphosphate reductase	KO:K03527	384.728	525.836	419.247	420.493	570.92	558.532	251.878	295.197	366.252
Ga0214976_10022057	uncharacterized membrane protein	COG4089	6.19393	6.34833	7.42197	4.92734	8.6791	7.24932	3.79602	2.99548	4.57227
Ga0214976_10022058	stage II sporulation protein P	KO:K06385	4.57033	6.24812	4.49532	3.82001	6.69515	3.22627	1.31773	1.2379	4.70279
Ga0214976_10022059	hypothetical protein	KO:K05739	1.86899	1.67118	1.20725	1.16268	1.67317	1.29003	0	0.890958	0.352579
Ga0214976_10023311	DNA-binding transcriptional MerR regulator	COG0789	22.4482	25.8707	12.4014	18.4017	46.803	24.0061	13.115	13.7285	21.3132
Ga0214976_100233110	ABC-type Fe3+/spermidine/putrescine transport system ATPase subunit	COG3842	24.4897	30.1084	21.0043	23.092	25.6537	19.5688	6.44569	15.7435	19.5532
Ga0214976_100233111	ABC-type spermidine/putrescine transport system permease subunit I	COG1176	15.6499	21.6854	16.2083	22.1099	15.2516	12.3061	1.11695	5.9809	11.3981
Ga0214976_100233112	ABC-type spermidine/putrescine transport system permease subunit II	COG1177	16.1782	20.5409	13.7794	18.232	21.917	13.1925	6.65972	9.21375	12.9641
Ga0214976_100233113	spermidine/putrescine-binding protein	COG0687	43.3725	75.7882	61.0421	67.7724	52.7157	36.8749	22.0896	22.6379	33.3704
Ga0214976_10023312	predicted nucleotide-binding protein (sugar kinase/HSP70/actin superfamily)/predicted nucleotide-binding protein (sugar kinase/HSP70/actin superfamily)/activator of 2-hydroxyglutaryl-CoA dehydratase/activator of 2-hydroxyglutaryl-CoA dehydratase	COG3581,COG3580,COG1924,COG1924	17.7937	25.7786	16.7648	19.1116	22.0233	16.5955	8.75335	9.48812	11.865
Ga0214976_10023313	aryl-alcohol dehydrogenase-like predicted oxidoreductase	COG0667	43.6934	69.0505	42.3734	58.0307	61.3912	52.1405	19.1313	27.2422	28.1305
Ga0214976_10023314	HlyD family secretion protein	KO:K02005	25.5977	45.1534	30.1185	32.1698	27.7767	29.4471	13.8497	14.791	17.3159
Ga0214976_10023315	putative ABC transport system ATP-binding protein	KO:K02003	22.8011	41.6039	30.083	34.1737	24.7552	30.1366	11.6251	13.4904	17.6173
Ga0214976_10023316	outer membrane protein TolC/outer membrane protein TolC	COG1538,COG1538	36.4418	71.9527	52.1273	45.9778	45.1058	47.5723	13.8469	20.1415	30.4875
Ga0214976_10023317	outer membrane protein TolC	COG1538	35.8687	79.3479	58.4189	49.9241	55.2761	58.6225	16.6125	19.5415	25.012
Ga0214976_10023318	ABC-type antimicrobial peptide transport system permease subunit	COG0577	19.7005	39.8587	25.2825	28.0107	32.1652	27.4953	9.90894	9.72234	13.1385
Ga0214976_10023319	putative ABC transport system permease protein	KO:K02004	10.5392	20.087	10.0812	15.0164	15.4172	10.2152	7.20669	4.70342	6.47221
Ga0214976_10024961	hypothetical protein	Hypo-rule applied	4.90285	5.82482	11.2061	7.45251	8.10308	4.68567	12.7587	0	7.47042
Ga0214976_100249611	CRISPR-associated endonuclease/helicase Cas3	KO:K07012	5.25711	6.2368	3.39577	7.33108	8.39504	4.11897	0	3.04795	2.81439
Ga0214976_100249613	hypothetical protein	Hypo-rule applied	49.3059	35.6589	42.6209	56.5162	17.5262	20.2693	3.06621	15.5544	46.1651
Ga0214976_100249614	HTH-type transcriptional regulator/antitoxin HigA	KO:K18831	90.317	98.6773	79.5059	100.191	79.6421	74.0223	32.0659	46.7986	114.949
Ga0214976_100249615	uncharacterized protein UPF0236	pfam06782	27.4308	28.0753	24.2465	30.6013	30.4226	26.9056	15.9673	23.294	51.5379
Ga0214976_10024962	putative aldouronate transport system permease protein	KO:K17320	70.9103	92.2157	66.6601	82.0037	61.7021	44.3585	21.0061	32.5602	41.115
Ga0214976_10024963	putative aldouronate transport system permease protein	KO:K17319	72.1985	96.7944	68.0444	82.6033	48.4355	38.9518	15.1518	23.0589	30.755
Ga0214976_10024964	putative aldouronate transport system substrate-binding protein	KO:K17318	1055.2	1444.67	1264.06	1288.71	689.116	772.848	344.165	469.597	439.389
Ga0214976_10024965	carboxylesterase type B	COG2272	30.9087	40.6299	29.7696	33.7299	25.0711	19.2539	7.45997	12.7896	15.9117
Ga0214976_10024966	GH35 family endo-1,4-beta-xylanase/enterochelin esterase-like enzyme	COG3693,COG2382	20.1359	30.7156	19.6918	22.1906	18.0436	16.4851	5.25514	7.96054	13.6266
Ga0214976_10024967	beta-xylosidase	COG3507	33.0018	42.341	30.846	36.4799	22.8728	22.044	13.827	14.6809	16.5684
Ga0214976_10024968	hypothetical protein	Hypo-rule applied	31.7353	34.4907	26.9546	31.182	15.5393	16.7008	9.6387	10.8657	16.3727
Ga0214976_10024969	multimeric flavodoxin WrbA	COG0655	23.3777	32.2964	23.537	31.4476	28.2975	16.5905	6.49772	8.37129	12.4229
Ga0214976_10025781	acyl-CoA reductase-like NAD-dependent aldehyde dehydrogenase	COG1012	92.0202	142.855	111.642	114.573	89.1588	79.2686	37.1436	39.0695	47.7529
Ga0214976_100257810	chitinase	KO:K01183	12.4471	16.1294	13.4562	16.2945	8.67195	7.65674	7.92838	5.71017	8.1054
Ga0214976_100257811	predicted permease	COG0679	10.9079	11.6065	15.2792	15.2039	11.5206	9.64386	2.07312	6.42682	12.1384
Ga0214976_100257812	alpha-glucoside transport system substrate-binding protein	KO:K10232	133.838	254.224	172.101	196.65	210.193	475.538	220.764	225.418	329.188
Ga0214976_100257813	alpha-glucoside transport system permease protein	KO:K10233	12.2594	24.7247	19.8612	20.8059	14.2377	30.874	21.8576	30.958	35.628
Ga0214976_100257814	alpha-glucoside transport system permease protein	KO:K10234	30.018	35.4103	36.5925	44.4627	28.3303	35.7307	9.91277	15.5204	29.481
Ga0214976_10025782	glycine/D-amino acid oxidase-like deaminating enzyme/glycerol-3-phosphate dehydrogenase	COG0665,COG0578	36.2163	63.3984	37.5694	47.9153	52.8616	33.3187	18.3113	21.3461	20.7469
Ga0214976_10025783	NADPH-dependent 2,4-dienoyl-CoA reductase/sulfur reductase-like enzyme/Fe-S-cluster-containing hydrogenase component 2/aerobic-type carbon monoxide dehydrogenase small subunit (CoxS/CutS family)	COG0446,COG1142,COG2080	32.9041	53.6919	37.9249	38.352	38.5482	34.4316	17.1781	17.9448	18.3153
Ga0214976_10025784	Fe2+ transport system protein FeoA	COG1918	61.0254	52.4996	42.7036	47.454	79.2159	73.7127	62.3647	88.4857	66.1956
Ga0214976_10025785	ferrous iron transport protein B	KO:K04759	28.002	38.8476	24.0895	31.2977	37.3041	37.9552	13.6785	41.7242	38.6765
Ga0214976_10025786	protein-L-isoaspartate O-methyltransferase	COG2518	20.1932	31.6684	18.4455	22.3921	35.0594	25.1306	7.7629	17.9884	24.5302
Ga0214976_10025787	hypothetical protein	KO:K07027	33.5612	46.9865	38.0538	35.3212	24.1353	19.7572	7.03744	12.9577	21.3483
Ga0214976_10025788	CDP-diacylglycerol--serine O-phosphatidyltransferase	KO:K17103	39.9785	72.2074	49.9345	51.9497	23.5556	23.4411	8.62545	12.1543	18.7584
Ga0214976_10025789	hypothetical protein	Hypo-rule applied	113.287	158.456	130.492	132.037	96.503	101.273	59.0912	59.0005	116.365
Ga0214976_10026061	uncharacterized membrane protein	COG5438	44.2681	71.3526	56.1445	51.1496	76.2743	53.7855	18.8053	28.9081	36.7504
Ga0214976_100260610	hypothetical protein	Hypo-rule applied	69.747	105.867	84.1261	70.3995	136.716	123.89	33.5479	61.4551	77.6359
Ga0214976_100260611	urocanate reductase	KO:K17363	76.4816	116.313	88.8317	80.6112	142.723	127.328	44.0339	67.1843	82.5548
Ga0214976_100260612	sugar/nucleoside kinase (ribokinase family)	COG0524	50.4754	62.6568	43.5577	58.633	68.3814	45.2057	21.8705	35.3224	48.5483
Ga0214976_100260613	hypothetical protein	Hypo-rule applied	41.2309	42.4388	22.2853	31.2755	47.0309	25.3017	16.0263	27.4111	23.4822
Ga0214976_100260614	murein DD-endopeptidase MepM/ murein hydrolase activator NlpD	COG0739	9.87439	13.2075	9.04552	9.95322	13.0187	15.2422	6.83284	7.27473	13.4628
Ga0214976_100260615	UDP-N-acetylmuramate dehydrogenase	KO:K00075	56.6485	72.949	53.0639	51.2186	83.9993	61.8083	30.1841	32.1705	61.5121
Ga0214976_100260616	putative Ca2+/H+ antiporter (TMEM165/GDT1 family)	COG2119	43.4645	69.6369	51.9284	56.4655	51.436	43.2197	26.1879	32.8018	50.9491
Ga0214976_100260617	hypothetical protein	Hypo-rule applied	326.679	288.498	287.258	308.746	226.741	192.079	115.973	140.99	228.249
Ga0214976_100260618	copper homeostasis protein CutC	COG3142	82.1183	127.182	113.967	101.868	110.579	101.362	30.9533	35.6206	66.6691
Ga0214976_100260619	putative 10TM heavy-metal exporter	pfam11449	46.4605	63.5181	57.0523	53.4286	53.7357	50.7621	22.1052	29.8601	38.8926
Ga0214976_10026062	flagellar biosynthesis protein	KO:K04061	61.7913	94.4514	65.3654	57.7578	92.5963	81.1281	26.5086	34.1522	47.5139
Ga0214976_100260620	hypothetical protein	Hypo-rule applied	23.5451	33.6849	34.8786	22.7461	79.254	29.2527	34.5162	40.4067	41.7521
Ga0214976_10026063	hypothetical protein	Hypo-rule applied	106.566	179.242	169.414	115.288	151.494	173.214	77.7044	60.859	85.2505
Ga0214976_10026064	ABC-2 type transport system permease protein	KO:K01992	42.3246	57.1349	38.3788	43.861	49.9862	39.7443	12.487	24.9539	34.6892
Ga0214976_10026065	ABC-2 type transport system ATP-binding protein	KO:K01990	26.4665	35.8905	18.5541	28.6419	57.2687	30.5187	15.9128	18.8354	28.7502
Ga0214976_10026066	positive regulator of sigma E activity	COG3086	26.0997	31.0659	17.891	21.9278	45.0614	31.1582	6.75728	21.5829	27.8838
Ga0214976_10026068	L-serine dehydratase	KO:K01752	70.9923	106.653	84.874	77.5154	115.117	96.8133	35.0647	44.6976	66.421
Ga0214976_10026069	L-serine dehydratase	KO:K01752	43.8569	57.2187	50.6535	44.6211	53.1057	49.8689	25.7285	29.0037	51.8885
Ga0214976_100267910	ACDE family multidrug resistance protein	KO:K08221	4.93344	7.56221	6.00921	7.42759	5.04749	2.82146	1.19213	2.23981	5.71703
Ga0214976_100267911	phosphosulfolactate synthase	KO:K08097	6.22859	11.2945	7.33919	11.1208	8.45593	5.52749	0	2.28401	2.71155
Ga0214976_100267912	transcriptional pleiotropic regulator of transition state genes	KO:K06284	272.037	153.473	224.167	161.84	239.956	172.35	113.347	184.939	256.151
Ga0214976_100267913	16S rRNA (cytidine1402-2'-O)-methyltransferase	KO:K07056	95.2652	98.5933	100.511	82.2785	96.7201	80.341	53.4454	66.7274	79.2182
Ga0214976_100267914	cell fate regulator YaaT (PSP1 superfamily)	COG1774	68.0815	101.504	85.3702	91.2897	91.4226	82.4595	25.1341	41.9853	59.9358
Ga0214976_100267915	DNA polymerase-3 subunit delta'	KO:K02341	42.2213	52.7101	46.6522	47.6124	45.4872	48.849	10.7433	23.9334	33.3774
Ga0214976_100267916	hypothetical protein	KO:K09770	56.1942	73.1899	58.5719	71.5046	65.856	60.825	19.4425	34.7028	44.8128
Ga0214976_100267917	uncharacterized protein YaaQ	COG3870	60.237	98.5874	86.1752	67.9036	72.7456	83.2943	32.4819	38.5441	40.0393
Ga0214976_100267918	dTMP kinase	KO:K00943	93.8103	108.702	104.439	116.515	90.8978	85.1281	40.4478	56.5576	73.651
Ga0214976_100267919	lysine decarboxylase	KO:K01582	13.3888	18.1075	13.0352	15.7634	17.3016	17.2773	6.23617	6.66003	9.99324
Ga0214976_100267920	inhibitor of sigma-G Gin protein	pfam10764	15.4663	20.7441	8.32524	11.0363	29.0763	11.7428	4.3602	1.22881	16.0472
Ga0214976_100267921	hypothetical protein	Hypo-rule applied	21.1555	17.7341	7.68665	16.3298	12.4287	8.2137	5.59132	11.0304	3.74149
Ga0214976_10026793	diamine N-acetyltransferase	KO:K00657	24.1486	23.3511	16.4117	18.4694	27.6635	23.2248	12.5833	9.27491	18.4598
Ga0214976_10026794	major membrane immunogen (membrane-anchored lipoprotein)/major membrane immunogen (membrane-anchored lipoprotein)	COG4939,COG4939	6.57445	7.25686	3.84438	4.10255	24.9055	6.87847	14.0472	13.526	8.42065
Ga0214976_10026797	adenylosuccinate synthase	KO:K01939	35.2322	60.6289	36.2981	40.5754	65.4621	49.7378	20.6147	19.0137	36.7436
Ga0214976_10026798	TatD DNase family protein	KO:K03424	43.1658	83.1529	45.4072	55.089	75.7483	62.2567	19.9792	26.9588	47.4001
Ga0214976_10026799	methionyl-tRNA synthetase	KO:K01874	43.5353	70.6591	42.8208	53.7034	67.996	52.6064	26.089	19.4217	45.4559
Ga0214976_10026921	hypothetical protein	Hypo-rule applied	5.93053	6.00621	4.14476	5.76345	14.0998	5.23422	2.46676	3.24424	9.07861
Ga0214976_100269210	branched-chain amino acid transport system permease protein	KO:K01998	13.0134	31.9271	23.46	22.0137	251.004	90.5165	37.5207	36.6574	16.4035
Ga0214976_100269211	branched-chain amino acid transport system permease protein	KO:K01997	14.2149	26.8468	17.348	21.1832	237.508	77.7826	38.8804	37.4861	17.8013
Ga0214976_100269212	branched-chain amino acid transport system substrate-binding protein	KO:K01999	82.8126	208.495	178.11	169.386	2061.07	669.145	335.185	306.925	115.623
Ga0214976_100269213	acyl-CoA hydrolase	COG0427	13.3092	36.9461	28.7687	23.9694	739.648	224.076	97.4802	109.475	23.7535
Ga0214976_100269214	3-oxoacyl-[acyl-carrier protein] reductase	KO:K00059	15.6557	39.8998	30.5822	19.2626	961.988	254.647	131.768	113.21	35.7405
Ga0214976_100269215	3-oxoacyl-[acyl-carrier-protein] synthase-3	KO:K00648	11.8767	21.4985	23.441	18.5916	639.416	190.026	81.8455	92.2644	20.3823
Ga0214976_10026922	MoaA/NifB/PqqE/SkfB family radical SAM enzyme	COG0535	48.8035	60.3793	54.3004	49.9958	57.6623	47.1941	28.2853	26.9653	57.1326
Ga0214976_10026923	AcrR family transcriptional regulator	COG1309	69.3561	53.687	58.4434	65.8433	60.114	38.6781	13.3313	24.4212	57.3161
Ga0214976_10026924	hypothetical protein	Hypo-rule applied	194.935	193.568	126.592	151.639	248.877	144.728	90.0341	126.037	98.2722
Ga0214976_10026925	hypothetical protein	KO:K06889	14.1821	27.8318	19.2414	20.976	127.493	56.3987	27.6023	30.5504	17.4629
Ga0214976_10026926	uncharacterized protein DUF4382	pfam14321	51.2936	87.0553	81.9661	63.5553	418.013	174.135	57.4736	76.315	43.2664
Ga0214976_10026927	3-oxoadipate enol-lactonase	KO:K01055	52.6778	120.558	96.8245	86.7448	666.64	211.02	82.2233	102.88	38.4363
Ga0214976_10026928	branched-chain amino acid transport system ATP-binding protein	KO:K01996	32.3494	65.5139	63.2521	56.5421	448.277	150.43	65.8779	79.5687	34.8615
Ga0214976_10026929	branched-chain amino acid transport system ATP-binding protein	KO:K01995	28.6784	63.8243	59.0782	37.2694	535.401	171.733	75.3864	77.2237	29.1707
Ga0214976_10027511	putative multiple sugar transport system substrate-binding protein	KO:K10546	306.063	354.595	333.942	450.482	186.72	159.117	156.947	159.483	180.462
Ga0214976_100275110	predicted dehydrogenase	COG0673	67.8029	104.844	91.9064	82.6108	86.91	98.2792	32.582	37.7091	54.361
Ga0214976_100275111	sugar phosphate isomerase/epimerase	COG1082	42.713	70.851	42.592	51.5795	78.507	62.4645	23.7067	31.8149	31.7271
Ga0214976_100275112	predicted dehydrogenase/predicted dehydrogenase	COG0673,COG0673	55.293	89.3063	56.0044	64.0154	89.5595	72.1306	44.2104	38.6677	44.7583
Ga0214976_100275113	LacI family transcriptional regulator	KO:K02529	18.3861	27.5757	21.0094	24.7898	24.7592	26.0605	12.7029	17.5296	16.8539
Ga0214976_10027513	methyl-accepting chemotaxis protein	COG0840	14.1284	23.229	9.95158	16.4066	17.1608	11.761	4.80366	8.12275	9.74371
Ga0214976_10027514	predicted dehydrogenase/predicted dehydrogenase	COG0673,COG0673	17.1163	25.087	19.5268	20.5249	16.1245	16.4672	9.79922	11.0467	13.7106
Ga0214976_10027515	ribose transport system substrate-binding protein	KO:K10439	945.052	1303.46	1123.14	1088.65	670.719	857.474	317.691	355.546	406.917
Ga0214976_10027516	ribose transport system ATP-binding protein	KO:K10441	60.7861	89.8279	69.8731	71.4417	58.0228	67.1822	27.0578	33.7319	40.1527
Ga0214976_10027517	ribose transport system permease protein	KO:K10440	49.244	71.1241	61.5292	62.4592	51.2231	63.2566	23.2391	21.8312	30.0341
Ga0214976_10027518	Na+-driven multidrug efflux pump	COG0534	10.128	11.1541	11.9235	13.2257	12.9423	12.6001	6.21709	5.45107	9.93833
Ga0214976_10027519	sugar phosphate isomerase/epimerase	COG1082	47.0335	67.5687	52.104	54.5358	46.8942	56.9073	18.7193	27.5502	28.3579
Ga0214976_10027811	LacI family transcriptional regulator	KO:K02529	129.017	155.448	126.673	184.441	123.2	121.704	49.7085	88.8382	98.572
Ga0214976_100278110	Na+/H+ antiporter NhaD/arsenite permease-like protein	COG1055	53.7568	70.1393	42.9393	55.2682	41.6577	27.8055	16.8666	20.07	22.322
Ga0214976_100278111	rubrerythrin	COG1592	201.677	289.6	205.737	225.182	182.536	159.134	77.958	98.4702	97.7334
Ga0214976_100278112	2-oxoglutarate ferredoxin oxidoreductase subunit alpha	KO:K00174	184.266	300.47	237.966	231.508	201.343	186.231	76.7795	78.7978	105.61
Ga0214976_100278113	2-oxoglutarate ferredoxin oxidoreductase subunit beta	KO:K00175	170.594	294.011	207.98	215.488	220.977	205.58	71.893	79.1889	95.1142
Ga0214976_10027812	xylose isomerase	KO:K01805	222.001	336.552	243.66	276.715	239.454	269.151	111.593	131.091	142.459
Ga0214976_10027813	xylulokinase	KO:K00854	193.587	332.825	233.673	232.48	243.848	336.352	121.748	111.156	152.436
Ga0214976_10027814	hypothetical protein	Hypo-rule applied	25.6588	28.4197	22.7772	30.145	25.7914	13.8266	11.4215	10.3719	11.4642
Ga0214976_10027815	hypothetical protein	Hypo-rule applied	19.5773	30.0596	15.4559	34.2281	19.4735	12.0114	9.19862	12.0979	8.20714
Ga0214976_10027816	sugar phosphate isomerase/epimerase/sugar phosphate isomerase/epimerase	COG1082,COG1082	79.206	129.693	92.9289	102.796	68.0589	66.2398	25.9496	33.8576	39.5523
Ga0214976_10027817	predicted dehydrogenase	COG0673	92.2578	168.058	103.902	112.802	87.3747	80.1092	29.4517	45.0259	48.9998
Ga0214976_10027818	hypothetical protein	Hypo-rule applied	24.7058	42.9354	29.6311	35.7911	22.704	23.6114	14.1332	9.37194	14.3715
Ga0214976_10027819	predicted dehydrogenase	COG0673	48.489	79.0702	62.9589	57.5955	51.6687	46.8492	19.5086	20.1203	31.2471
Ga0214976_10029831	multiple sugar transport system substrate-binding protein	KO:K02027	128.99	192.932	114.408	147.125	97.894	101.07	46.5075	47.1851	45.6441
Ga0214976_100298310	hypothetical protein	Hypo-rule applied	6.21312	6.28505	3.38901	9.39753	15.574	4.00258	5.8386	3.94911	6.25114
Ga0214976_100298311	DNA mismatch repair ATPase MutS	COG0249	8.41763	11.119	8.62318	9.42139	12.3632	9.94071	3.89331	5.64291	10.514
Ga0214976_100298312	DNA-binding NarL/FixJ family response regulator	COG2197	42.389	59.4904	56.5907	44.8833	48.9599	54.7904	37.4222	38.8112	44.3234
Ga0214976_100298313	signal transduction histidine kinase	COG4585	52.3482	78.4182	62.1069	61.8075	56.8102	49.8847	21.2332	36.4135	42.7764
Ga0214976_100298314	predicted membrane protein	COG4758	36.1846	47.8891	40.5313	39.4175	35.9511	32.6272	7.07586	19.9415	22.688
Ga0214976_10029832	multiple sugar transport system permease protein	KO:K02025	15.8824	22.2431	14.6675	18.5561	10.9635	8.98131	0	6.9935	8.30262
Ga0214976_10029833	multiple sugar transport system permease protein	KO:K02026	13.8989	17.8931	16.1516	16.3534	9.64459	10.6033	3.37464	3.80423	5.45726
Ga0214976_10029834	arabinan endo-1,5-alpha-L-arabinosidase	KO:K06113	61.6958	70.2432	50.005	61.5608	51.0806	41.2552	18.2793	21.3556	16.6797
Ga0214976_10029835	hypothetical protein	KO:K09955	125.731	135.25	114.369	125.879	76.3031	78.8198	47.1279	48.6377	37.3104
Ga0214976_10029836	uncharacterized protein involved in tolerance to divalent cations	COG1324	15.8046	20.27	14.9729	23.7122	10.3757	12.3633	2.97039	5.8599	15.9013
Ga0214976_10029837	zinc protease	KO:K07263	25.9841	42.0055	28.4871	38.3554	29.4423	29.3718	8.13926	15.7577	24.9827
Ga0214976_10029838	predicted Zn-dependent peptidase	COG0612	26.7551	45.4018	34.124	38.6324	29.2915	31.3177	16.935	13.6073	23.3878
Ga0214976_10029839	putative transcriptional regulator	KO:K07729	3.09068	5.02467	1.8149	4.00987	3.0184	4.07263	4.75262	4.01822	2.3852
Ga0214976_10030251	acetate kinase	KO:K00925	63.1534	105.673	62.8106	80.8158	85.6951	75.9727	47.2459	47.3927	60.9528
Ga0214976_100302510	uncharacterized protein YkwD	COG2340	4.79502	2.87202	1.63015	3.69403	9.03712	1.91612	1.42294	1.60408	2.38044
Ga0214976_100302511	uncharacterized membrane protein YheB (UPF0754 family)	COG4399	9.19197	12.4789	11.5076	9.25874	24.9412	20.2111	3.20581	11.2935	21.452
Ga0214976_100302512	uncharacterized protein (DUF58 family)	COG1721	18.4197	29.9078	22.9505	26.9959	17.0758	21.0069	7.51246	8.02307	13.4936
Ga0214976_100302513	uncharacterized protein DUF4129	pfam13559	8.00054	13.9049	13.8794	9.24308	12.6875	12.6222	3.54433	3.63229	3.34197
Ga0214976_100302514	MoxR-like ATPase	COG0714	10.8744	17.5357	16.1747	11.6798	11.9978	15.3363	2.98282	4.20316	5.32262
Ga0214976_10030252	3-hydroxybutyryl-CoA dehydrogenase	KO:K00074	68.5919	112.323	77.5861	93.9032	86.6702	77.2729	43.2056	36.8263	59.057
Ga0214976_10030253	IMP dehydrogenase	KO:K00088	73.3636	113.151	49.671	82.9002	100.063	55.9932	30.5363	44.1281	36.7372
Ga0214976_10030254	membrane protease YdiL (CAAX protease family)	COG1266	54.6593	77.2173	57.9447	63.5625	71.4522	40.0818	36.7805	28.4548	44.6395
Ga0214976_10030255	uncharacterized protein YaaQ	COG3870	109.403	125.474	98.2316	95.0415	94.325	62.9076	41.5854	52.7391	82.985
Ga0214976_10030256	glycosyl transferase family 4	pfam13439	1.668	1.7299	0.743051	2.65199	3.08946	0.714601	1.45935	1.37094	3.09238
Ga0214976_10030258	hypothetical protein	Hypo-rule applied	1.36955	1.14806	0.718773	1.45651	2.52874	1.06347	0.361967	0.408045	1.33218
Ga0214976_10030259	hypothetical protein	Hypo-rule applied	3.86658	3.77165	0.999029	4.52772	6.92293	0.533765	2.1801	1.22881	1.45884
Ga0214976_10031111	preprotein translocase subunit SecG	KO:K03075	241.083	161.099	170.795	212.611	211.557	239.475	140.033	191.344	445.095
Ga0214976_100311110	ribonuclease PH	KO:K00989	34.9316	52.1603	26.0954	31.8455	58.3285	43.3994	20.5519	20.6341	22.5627
Ga0214976_100311111	XTP/dITP diphosphohydrolase	KO:K02428	34.5951	52.3	24.0016	36.8735	43.752	46.8096	24.7694	23.9959	24.344
Ga0214976_100311116	tripartite-type tricarboxylate transporter receptor subunit TctC	COG3181	22.057	24.2318	29.7372	21.3112	33.5736	28.2502	8.13283	14.0387	33.6734
Ga0214976_100311117	tripartite tricarboxylate transporter TctB family protein	pfam07331	7.69465	9.66647	7.68133	9.98307	15.0294	6.51814	2.95806	3.33462	5.60835
Ga0214976_100311118	putative tricarboxylic transport membrane protein	KO:K07793	5.45758	7.55704	5.93217	9.29692	8.49114	6.31294	2.86494	3.22965	5.64481
Ga0214976_100311119	ribonuclease Z	KO:K00784	7.9388	11.7677	6.83731	9.48423	15.8863	9.50871	5.92432	4.0813	3.08336
Ga0214976_10031112	SsrA-binding protein	KO:K03664	72.0027	97.582	87.2749	62.7749	89.5569	73.6526	30.2914	40.6238	57.6641
Ga0214976_10031113	hypothetical protein	Hypo-rule applied	8.02775	8.88585	5.29576	10.1254	13.7617	8.13465	1.44457	9.77075	7.24984
Ga0214976_10031114	hypothetical protein	Hypo-rule applied	9.73578	11.8015	4.85445	11.813	21.1013	9.19569	1.44457	8.95652	13.533
Ga0214976_10031115	N-acetylmuramoyl-L-alanine amidase	COG0860	46.9011	72.3585	48.906	61.4514	51.0857	51.7445	19.4521	24.0026	41.6003
Ga0214976_10031116	spore germination protein GerM	COG5401	31.9453	53.9061	45.0831	43.5188	32.8456	52.8317	16.9418	24.1244	23.8669
Ga0214976_10031117	glutamate racemase	KO:K01776	27.3067	54.5576	37.9691	34.474	44.0022	59.0732	5.46977	18.1556	21.7576
Ga0214976_10031118	UDP-N-acetylmuramoylalanine--D-glutamate ligase	KO:K01925	37.4492	67.0845	43.5577	45.7498	61.9102	62.4272	24.6304	24.4417	30.642
Ga0214976_10031119	fumarate hydratase subunit beta	KO:K01678	47.0627	68.5182	43.428	46.8185	61.985	60.2583	20.3684	33.9635	28.3952
Ga0214976_10031501	methyl-accepting chemotaxis protein	KO:K03406	9.85757	10.585	8.13611	7.84906	18.6301	13.86	8.74873	5.6564	12.5695
Ga0214976_100315010	ATP-binding cassette subfamily B protein	KO:K06147	54.7672	90.5585	57.9294	68.8619	107.484	60.8727	20.6519	29.9326	98.1718
Ga0214976_100315011	ATP-binding cassette subfamily B protein	KO:K06147	55.5978	73.6475	57.1846	61.966	81.7834	64.291	28.675	34.1212	94.9638
Ga0214976_10031502	Kef-type K+ transport system membrane component KefB	COG0475	24.2582	24.8879	23.4279	27.3547	28.843	24.0915	10.3578	15.9426	29.9899
Ga0214976_10031503	hypothetical protein	Hypo-rule applied	19.919	32.12	19.2474	22.2227	32.1847	31.186	17.8052	13.8959	29.3281
Ga0214976_10031504	CRP/FNR family transcriptional regulator	KO:K01420	41.9409	40.6848	24.9748	29.9458	39.16	23.5775	19.3985	14.4484	24.107
Ga0214976_10031505	putative membrane protein	KO:K08974	27.7485	39.3881	19.8153	26.4824	49.0583	30.7504	21.8172	12.962	20.1233
Ga0214976_10031506	NDP-sugar pyrophosphorylase family protein	COG1208	50.0533	77.2711	47.7091	59.0121	62.808	58.3546	36.285	24.4622	45.9425
Ga0214976_10031507	sensor histidine kinase regulating citrate/malate metabolism	COG3290	25.4433	34.9611	21.2782	25.2495	32.1299	29.1338	17.1009	17.6713	26.1049
Ga0214976_10031508	alanyl-tRNA synthetase	KO:K01872	59.7903	101.686	67.4549	72.6913	59.4923	52.5212	25.1419	21.2568	32.4268
Ga0214976_10031509	membrane-associated phospholipid phosphatase	COG0671	33.2883	49.5293	36.3819	33.6946	35.203	24.8577	13.1712	12.9919	20.9325
Ga0214976_10032611	DNA-binding NarL/FixJ family response regulator	COG2197	18.6279	24.8584	14.2385	15.5078	15.8424	18.322	3.93864	13.3201	13.1779
Ga0214976_100326110	flagellar biosynthetic protein FliQ	KO:K02420	13.5785	21.0564	10.795	16.2826	13.465	19.033	5.30032	8.96257	9.45804
Ga0214976_100326111	flagellar biosynthetic protein FliP	KO:K02419	25.6014	37.7603	24.5454	25.8958	27.2434	27.8399	12.9369	16.8865	12.5297
Ga0214976_100326112	flagellar biogenesis protein FliO	COG3190	32.8992	31.8921	31.4143	29.6113	21.952	24.9647	6.9129	10.7153	13.8775
Ga0214976_100326113	flagellar motor switch/type III secretory pathway protein FliN	COG1886	29.966	44.1854	28.4819	33.2446	30.6264	34.8951	12.3236	17.2145	22.0503
Ga0214976_100326114	flagellar FliL protein	KO:K02415	30.0349	47.0571	32.3866	35.3655	34.4774	37.1151	18.4369	21.3612	23.6464
Ga0214976_100326115	chemotaxis protein MotB	KO:K02557	36.0118	54.8789	38.752	42.8356	42.0875	42.9388	12.7183	25.6562	32.4745
Ga0214976_100326116	chemotaxis protein MotA	KO:K02556	22.9068	36.0593	27.6259	33.2003	28.9945	22.4983	9.36477	14.1858	14.2955
Ga0214976_100326117	flagellar hook protein FlgE	KO:K02390	23.3458	41.006	31.3724	30.1368	34.0279	21.6203	6.94537	11.7443	16.5985
Ga0214976_10032612	hypothetical protein	Hypo-rule applied	32.0499	65.4788	38.9203	36.1228	40.1688	65.923	27.1062	20.3712	21.7661
Ga0214976_10032613	RNA polymerase sigma factor for flagellar operon FliA	KO:K02405	30.8703	44.1364	31.584	34.9311	27.832	37.4773	10.4928	23.6571	21.8901
Ga0214976_10032614	c-di-GMP-binding flagellar brake protein YcgR	COG5581	26.6274	32.3265	32.389	35.9702	38.5426	46.0073	22.6663	15.6608	17.8584
Ga0214976_10032615	flagellar biosynthesis protein FlhG	KO:K04562	21.9776	36.1579	24.5671	28.1001	39.2321	37.0611	6.67816	17.566	16.013
Ga0214976_10032616	flagellar biosynthesis protein FlhF	KO:K02404	34.2122	53.1241	37.7249	37.5583	53.2488	47.1914	26.8844	25.4269	22.4113
Ga0214976_10032617	flagellar biosynthesis protein FlhA	KO:K02400	33.9023	47.1667	40.0214	41.5367	27.8802	33.8278	14.0938	15.888	20.7173
Ga0214976_10032618	flagellar biosynthetic protein FlhB	KO:K02401	9.21896	13.2616	11.04	10.6323	8.3458	12.2259	2.19015	4.93791	7.47436
Ga0214976_10032619	flagellar biosynthetic protein FliR	KO:K02421	12.8672	14.1232	11.1759	13.3276	10.9334	10.3867	8.60759	4.85167	13.3711
Ga0214976_10033331	predicted NBD/HSP70 family sugar kinase	COG1940	11.3505	18.1127	13.101	14.5033	15.4918	16.6643	8.26201	8.42673	10.9256
Ga0214976_100333310	peptide/nickel transport system ATP-binding protein	KO:K02031	16.1288	30.2518	21.0573	21.3351	19.592	17.4659	8.19417	6.79212	6.45084
Ga0214976_100333311	peptide/nickel transport system permease protein	KO:K02034	10.9775	13.3318	12.5777	11.8359	12.9861	7.71229	4.97367	4.67235	4.25268
Ga0214976_100333312	peptide/nickel transport system permease protein	KO:K02033	10.4417	15.0133	11.1686	19.1665	11.1569	8.48585	2.37394	5.8875	7.46616
Ga0214976_100333313	peptide/nickel transport system substrate-binding protein	KO:K02035	203.45	322.503	260.471	278.572	160.375	184.495	86.4633	95.2108	111.309
Ga0214976_10033332	inosose dehydratase	KO:K03335	27.4788	32.5001	29.0207	32.8814	22.5088	24.4671	9.29608	15.0642	17.6897
Ga0214976_10033333	predicted dehydrogenase	COG0673	13.5292	19.0294	14.9251	17.5781	16.0582	9.65302	2.99985	5.79725	3.58461
Ga0214976_10033334	NAD(P)-dependent dehydrogenase (short-subunit alcohol dehydrogenase family)	COG1028	22.1993	38.294	28.9627	27.7485	29.515	27.1559	10.5338	11.5255	10.5732
Ga0214976_10033335	transketolase	KO:K00615	21.2921	35.7957	24.2248	27.9565	25.0179	22.2952	11.7664	11.2458	12.8375
Ga0214976_10033336	transketolase	KO:K00615	23.4255	35.5524	28.2513	26.5342	32.366	21.5898	8.01647	10.6507	7.66329
Ga0214976_10033337	2-hydroxy-3-oxopropionate reductase	KO:K00042	17.1792	37.2899	22.7625	22.5898	27.3785	24.7576	7.98313	11.9992	10.3278
Ga0214976_10033338	GntR family transcriptional repressor for pyruvate dehydrogenase complex	KO:K05799	16.0891	24.2429	17.5407	19.989	21.0782	19.0143	3.98264	10.1017	6.66257
Ga0214976_10033339	peptide/nickel transport system ATP-binding protein	KO:K02032	19.6885	34.009	24.451	26.9533	24.8648	20.8697	9.41604	13.1287	8.6222
Ga0214976_10034651	hypothetical protein	Hypo-rule applied	5.70723	18.557	15.3132	13.4947	7.07437	5.45441	0	4.18565	4.96916
Ga0214976_100346510	hypothetical protein	Hypo-rule applied	1.92154	1.70081	0.937792	2.01571	2.9817	0.35368	0	0.610672	1.32914
Ga0214976_100346511	type IV pilus assembly protein PilQ	KO:K02666	1.38339	0.542872	0.616266	0.890267	1.28115	0.0987783	0.403448	0.454807	0.809915
Ga0214976_10034652	6-phospho-beta-glucosidase	KO:K01222	52.632	93.7827	68.9145	68.5338	70.5569	64.9113	26.3616	29.2929	42.2103
Ga0214976_10034653	N-acetylglucosamine kinase-like BadF-type ATPase	COG2971	58.2966	95.9763	70.4674	69.7368	68.3641	64.3573	32.1967	27.3569	40.517
Ga0214976_10034654	two-component system sensor histidine kinase YesM	KO:K07718	6.95473	9.72371	7.36743	14.201	14.9426	8.35263	3.52917	8.61994	10.2335
Ga0214976_10034655	ribose transport system substrate-binding protein	KO:K10439	19.8299	23.1858	21.654	21.0832	17.3962	16.8247	8.16932	14.8973	16.7213
Ga0214976_10034656	hypothetical protein	Hypo-rule applied	1.98	1.91606	3.04514	2.58768	3.03866	1.95236	2.39226	1.3484	4.26881
Ga0214976_10034657	hypothetical protein	Hypo-rule applied	2.46597	2.55121	1.06191	1.96884	2.4083	0.773676	0.631997	1.78113	0.845815
Ga0214976_10034658	hypothetical protein	Hypo-rule applied	1.68729	2.14679	0.852957	1.77178	3.15237	1.44312	1.24089	0.874286	1.76451
Ga0214976_10034659	hypothetical protein	Hypo-rule applied	1.62224	0.68571	0.251488	0.641123	1.74272	0.134366	0.548801	0.309332	0.367236
Ga0214976_10035381	putative two-component system response regulator	KO:K07814	22.1119	23.5151	21.4781	19.5292	9.82319	8.60657	5.6244	9.51058	7.52725
Ga0214976_10035382	signal transduction histidine kinase/DNA-binding response OmpR family regulator/HPt (histidine-containing phosphotransfer) domain-containing protein	COG0642,COG0745,COG2198	28.7287	39.0885	21.3272	29.0231	27.1388	20.8026	8.94377	14.1432	15.9595
Ga0214976_10035383	hypothetical protein	Hypo-rule applied	29.4904	32.8434	21.8988	40.7869	22.4509	13.4632	9.81946	9.96253	17.7411
Ga0214976_10035384	carboxypeptidase-like protein	pfam13715	65.6947	83.3063	58.4294	70.5665	77.0886	49.4952	28.208	34.6897	36.7504
Ga0214976_10035385	alpha-N-arabinofuranosidase	KO:K01209	54.268	79.1927	54.1719	70.0674	65.6606	57.1449	36.3417	28.0772	40.5657
Ga0214976_10035386	L-arabinose isomerase	KO:K01804	98.0045	181.08	125.792	143.794	163.53	169.14	64.9231	75.6747	121.791
Ga0214976_10035387	L-ribulose-5-phosphate 4-epimerase	KO:K01786	59.2119	113.368	73.5444	81.8358	109.959	97.6147	60.0113	54.8204	81.6991
Ga0214976_10035388	L-ribulokinase	KO:K00853	55.8234	95.6597	71.5074	78.8614	87.8178	95.6993	43.9054	39.5314	74.0218
Ga0214976_10035389	hypothetical protein	KO:K09955	39.2724	67.2507	48.4223	52.3701	64.5249	60.333	28.0859	27.8068	57.0356
Ga0214976_10035801	PleD family two-component response regulator	COG3706	85.0941	90.8524	93.4717	83.1255	83.1798	68.9585	31.5381	43.4536	69.0279
Ga0214976_100358010	simple sugar transport system permease protein	KO:K02057	42.9781	75.1181	42.2871	65.4018	63.0094	55.1574	22.9616	25.152	35.6584
Ga0214976_100358011	simple sugar transport system ATP-binding protein	KO:K02056	58.6261	101.302	58.7729	83.3763	79.9815	71.8927	30.6927	48.3328	53.6749
Ga0214976_100358012	simple sugar transport system substrate-binding protein	KO:K02058	1413.44	1934.77	1614.22	1607.63	1124.04	1423.39	657.87	800.665	1279.66
Ga0214976_10035802	uncharacterized protein DUF3795	pfam12675	128.607	130.214	102.37	106.826	139.076	82.7782	55.347	52.2199	91.7849
Ga0214976_10035803	Na+-driven multidrug efflux pump	COG0534	46.9974	64.6219	52.4081	62.7598	70.7503	50.0303	14.5018	20.9921	45.5426
Ga0214976_10035804	hypothetical protein	Hypo-rule applied	18.5221	23.9878	23.5228	18.2658	25.2938	12.3511	0	23.9447	7.99508
Ga0214976_10035805	hypothetical protein	Hypo-rule applied	29.1188	24.0852	10.5594	19.0679	27.44	7.40478	0	12.1764	13.0102
Ga0214976_10035806	hypothetical protein	Hypo-rule applied	14.8188	18.7247	14.4055	17.8789	14.1857	10.6335	6.20447	12.5897	5.81249
Ga0214976_10035807	hypothetical protein	KO:K09133	23.6969	33.3463	25.3435	31.5999	24.1275	21.355	9.69131	16.169	16.6017
Ga0214976_10035808	HD-like signal output (HDOD) protein	COG1639	78.4431	126.288	100.436	103.841	88.0935	82.4003	27.9566	41.5156	62.4181
Ga0214976_10035809	simple sugar transport system permease protein	KO:K02057	55.7856	84.0075	56.427	69.8782	65.5816	49.4005	24.1952	32.1458	45.8247
Ga0214976_10037351	LacI family transcriptional regulator	KO:K02529	40.8559	46.1889	31.8846	38.6521	36.7001	37.9689	19.4586	27.5858	35.3144
Ga0214976_100373510	DNA-binding MurR/RpiR family transcriptional regulator	COG1737	6.94317	12.3428	9.72419	9.11819	11.8505	7.65885	5.48801	3.71198	4.95769
Ga0214976_10037352	Xaa-Pro aminopeptidase	COG0006	14.0185	16.572	14.0225	14.9499	13.7689	8.21078	4.06496	7.06458	7.59365
Ga0214976_10037353	N-acylglucosamine-6-phosphate 2-epimerase	KO:K01788	8.81846	16.3193	9.93803	13.0796	13.1016	15.9292	10.3145	6.70821	10.884
Ga0214976_10037354	4-hydroxy-tetrahydrodipicolinate synthase	KO:K01714	8.12947	12.2518	8.58581	9.18514	11.7931	9.09261	4.01489	3.96023	5.54112
Ga0214976_10037355	oligopeptide transport system ATP-binding protein	KO:K10823	8.15637	13.8629	8.96333	8.66338	9.95702	4.93519	2.23969	4.29216	4.49613
Ga0214976_10037356	peptide/nickel transport system ATP-binding protein	KO:K02031	6.58483	14.2888	11.3184	11.6397	7.1938	9.93747	2.35979	5.5864	5.21096
Ga0214976_10037357	peptide/nickel transport system permease protein	KO:K02034	5.17498	8.5122	3.38205	5.41377	6.54041	3.27777	2.05964	2.0316	3.79013
Ga0214976_10037358	peptide/nickel transport system permease protein	KO:K02033	5.44949	7.62107	4.69339	6.4971	5.03591	3.88274	0.495581	3.35201	5.14016
Ga0214976_10037359	peptide/nickel transport system substrate-binding protein	KO:K02035	21.1032	32.1078	21.2094	24.6151	23.6774	23.2147	12.9163	12.2441	10.9021
Ga0214976_100373810	ATP-dependent DNA helicase DinG	KO:K03722	60.8627	76.7404	57.6301	67.6694	47.83	32.581	14.6234	36.267	31.0687
Ga0214976_100373811	thioredoxin 1	KO:K03671	151.549	109.915	358.67	98.126	211.288	812.344	427.736	304.715	54.1639
Ga0214976_100373813	8-oxo-dGTP diphosphatase	KO:K03574	451.669	600.811	520.301	673.222	295.448	355.927	162.148	204.22	365.169
Ga0214976_100373814	fatty acid-binding protein DegV	COG1307	114.666	155.058	118.801	124.336	93.1782	92.2288	49.8487	48.5315	89.0777
Ga0214976_10037382	ATPase subunit of ABC transporter with duplicated ATPase domains/ATPase subunit of ABC transporter with duplicated ATPase domains/ABC-type bacteriocin/lantibiotic exporter with double-glycine peptidase domain	COG0488,COG0488,COG2274	18.0922	32.5017	24.6817	19.5438	34.2072	26.2243	8.87482	12.247	24.9834
Ga0214976_10037383	hypothetical protein	Hypo-rule applied	8.81677	10.9563	7.59346	8.28841	8.43736	9.1284	0.8571	4.83104	7.45599
Ga0214976_10037385	putative phosphotransacetylase	KO:K15024	67.2991	78.4399	63.4443	70.2029	98.7279	77.9043	46.9595	44.723	65.2848
Ga0214976_10037386	transketolase	KO:K00615	69.3527	104.971	70.0573	79.7627	115.657	119.605	55.1622	48.607	93.0868
Ga0214976_10037387	coat F domain-containing protein	pfam07875	4.90473	8.88516	7.78462	7.69205	5.26902	4.933	0	2.0041	4.36196
Ga0214976_10037388	hypothetical protein	Hypo-rule applied	7.27695	8.87286	6.78956	6.87913	6.51453	3.34851	0	1.9272	5.14791
Ga0214976_10037389	hypothetical protein	KO:K09155	8.06065	8.79879	8.86625	9.1524	8.41193	5.72266	4.67471	4.83065	7.42931
Ga0214976_10037421	uncharacterized protein DUF3792	pfam12670	9.32002	10.0271	6.55136	8.87738	13.2515	5.95994	2.31835	1.30674	5.81756
Ga0214976_100374210	nitroreductase	COG0778	22.5077	32.6277	25.9756	29.7332	24.9854	26.721	11.4215	13.2331	21.0178
Ga0214976_100374211	DNA helicase-2/ATP-dependent DNA helicase PcrA	KO:K03657	30.7435	53.9953	41.8106	44.3981	36.4547	37.8081	10.9231	20.7641	28.3056
Ga0214976_10037422	lipoprotein-anchoring transpeptidase ErfK/SrfK	COG1376	80.8383	102.29	89.5008	90.9791	87.0767	75.1152	38.7342	39.5064	51.633
Ga0214976_10037423	Na+-driven multidrug efflux pump	COG0534	27.058	31.3027	15.5826	23.6651	33.9269	17.7199	12.7518	12.044	11.9923
Ga0214976_10037424	DNA-binding MarR family transcriptional regulator	COG1846	41.4881	43.3463	31.9732	29.4013	44.3127	26.4907	13.1455	25.6482	20.2996
Ga0214976_10037425	protein-S-isoprenylcysteine O-methyltransferase Ste14	COG2020	11.4001	17.036	10.1159	14.6641	19.7928	8.10711	2.92169	6.58725	4.56186
Ga0214976_10037426	hypothetical protein	KO:K06976	64.2405	118.839	80.1407	77.5046	80.5139	57.1055	27.9889	33.4078	34.8874
Ga0214976_10037427	uncharacterized protein DUF1848	pfam08902	55.2007	92.3166	51.098	73.4148	63.7032	44.8728	18.3803	19.5361	32.3298
Ga0214976_10037428	Na+-driven multidrug efflux pump	COG0534	66.1674	81.6228	65.145	74.4416	76.1592	56.1484	21.6798	24.6306	33.3214
Ga0214976_10037429	2,3-bisphosphoglycerate-dependent phosphoglycerate mutase	KO:K01834	30.966	33.8334	29.6503	27.7956	29.8415	29.4202	10.7839	18.235	29.6378
Ga0214976_10037531	elongation factor Tu	KO:K02358	54.3518	130.671	50.5793	93.041	274.625	139.251	70.1206	54.8937	100.361
Ga0214976_10037532	elongation factor G	KO:K02355	116.294	183.619	108.579	156.012	395.364	278.884	133.037	107.308	248.19
Ga0214976_10037533	small subunit ribosomal protein S7	KO:K02992	155.192	252.594	143.493	205.022	481.017	358.738	190.105	200.056	365.054
Ga0214976_10037534	small subunit ribosomal protein S12	KO:K02950	160.343	200.613	158.28	207.167	343.923	260.413	174.796	154.547	374.216
Ga0214976_10037535	large subunit ribosomal protein L7A	KO:K07590	100.22	118.153	76.8833	101.036	237.669	224.934	114.138	215.149	317.4
Ga0214976_10037536	DNA-directed RNA polymerase subunit beta'	KO:K03046	92.5186	155.199	106.224	123.433	203.513	165.965	67.7596	51.5829	154.452
Ga0214976_10037537	DNA-directed RNA polymerase subunit beta	KO:K03043	57.9411	82.1339	56.1397	68.8012	125.884	100.163	50.0758	54.7554	117.63
Ga0214976_10037891	predicted PurR-regulated permease PerM	COG0628	1.17377	1.66972	0	1.44964	3.94047	0.303814	3.72268	0.699429	0
Ga0214976_100378910	putative Holliday junction resolvase	KO:K07447	269.449	310.715	206.298	306.01	294.24	197.144	111.122	150.322	232.8
Ga0214976_100378911	UPF0755 protein	KO:K07082	104.554	128.647	100.937	107.661	140.181	113.787	59.8647	68.7734	70.9444
Ga0214976_100378912	putative protease	KO:K08303	61.2522	82.0031	55.2714	65.7656	99.9486	66.4919	34.9284	42.2505	38.0791
Ga0214976_100378913	23S rRNA (uracil1939-C5)-methyltransferase	KO:K03215	12.1534	17.0458	11.5494	13.7039	19.2522	9.12801	5.57492	8.24855	9.55945
Ga0214976_10037894	hypothetical protein	Hypo-rule applied	2.82198	3.391	0.792534	4.71432	3.95423	1.52438	2.07538	0	4.16629
Ga0214976_10037895	alanyl-tRNA synthetase	KO:K01872	52.4761	74.4084	32.9412	44.2964	97.2469	62.9048	41.6301	40.1822	44.0574
Ga0214976_10037896	uncharacterized protein (UPF0297 family)	COG4472	92.7312	98.826	81.4291	90.0724	96.4051	49.1105	48.7912	41.761	43.5321
Ga0214976_10037897	fatty acid-binding protein DegV	COG1307	79.3685	92.1743	81.0758	92.131	73.7511	57.0015	35.6871	36.7179	50.6037
Ga0214976_10037898	aryl-alcohol dehydrogenase-like predicted oxidoreductase/NAD-dependent dihydropyrimidine dehydrogenase PreA subunit	COG0667,COG1146	48.6342	69.2441	53.6781	57.0504	80.2561	77.7793	19.1313	26.6746	53.229
Ga0214976_10037899	putative Holliday junction resolvase	KO:K07447	122.249	130.009	98.9471	156.747	123.348	76.0821	46.8407	60.5309	119.642
Ga0214976_10040171	formate--tetrahydrofolate ligase	KO:K01938	83.8539	147.786	82.9856	107.792	156.161	131.759	50.6567	54.5387	84.2675
Ga0214976_100401710	hypothetical protein	Hypo-rule applied	66.577	111.273	67.8897	78.7875	106.647	94.4842	51.6087	59.0468	60.3065
Ga0214976_100401711	methylenetetrahydrofolate dehydrogenase (NADP+)/methenyltetrahydrofolate cyclohydrolase	KO:K01491	46.784	60.4892	43.7129	47.7696	61.6585	51.9616	38.3822	26.7245	41.7363
Ga0214976_10040172	dihydrolipoamide dehydrogenase	KO:K00382	71.6776	133.747	68.3822	90.7449	164.116	113.197	53.0785	50.1909	61.806
Ga0214976_10040173	redox-sensing transcriptional repressor	KO:K01926	78.8448	122.911	57.2951	92.2506	167.637	87.8972	48.9886	57.2854	62.6268
Ga0214976_10040174	23S rRNA (pseudouridine1915-N3)-methyltransferase	KO:K00783	27.5692	34.5214	13.1855	27.0458	62.3844	37.1674	20.8361	30.7588	28.2174
Ga0214976_10040175	YyzF-like protein	pfam14116	27.9289	24.0703	19.5618	40.2649	37.9559	18.1161	11.3835	11.2286	24.7566
Ga0214976_10040176	S1-C subfamily serine protease	COG0265	12.8504	18.8366	21.9081	13.0087	29.7031	19.5207	7.57212	6.02545	8.49462
Ga0214976_10040177	iron complex transport system ATP-binding protein	KO:K02013	21.8451	29.476	41.5242	20.7518	28.4456	25.4349	6.84278	5.96071	14.9855
Ga0214976_10040178	iron complex transport system permease protein	KO:K02015	20.4937	28.7542	39.2202	23.7546	29.2764	25.8454	8.75847	5.19653	13.1097
Ga0214976_10040179	iron complex transport system substrate-binding protein	KO:K02016	32.8891	40.6906	49.7929	30.0503	43.702	36.6929	16.9112	9.53197	15.4136
Ga0214976_10042241	flagellar hook protein FlgE	KO:K02390	17.846	32.3868	19.3018	24.5121	23.63	20.4534	11.2322	14.2448	18.0857
Ga0214976_100422410	flagellar M-ring protein FliF	KO:K02409	21.1516	31.2555	19.0942	25.4569	24.8714	26.8466	16.9177	13.9503	12.5785
Ga0214976_100422411	flagellar hook-basal body complex protein FliE	KO:K02408	50.1245	56.6608	30.8597	53.5222	33.6546	41.3547	24.8395	23.3346	26.5946
Ga0214976_100422412	flagellar basal-body rod protein FlgC	KO:K02388	35.2185	55.9934	28.6035	41.648	52.8567	40.2169	19.7113	30.8619	23.0826
Ga0214976_100422413	flagellar basal-body rod protein FlgB	KO:K02387	63.6774	89.0622	34.1092	52.2352	89.4902	74.8451	54.9298	50.4802	49.5418
Ga0214976_10042242	uncharacterized protein DUF3766	pfam12611	8.58927	16.2124	12.977	11.8266	16.4213	5.1247	0	6.93993	8.65098
Ga0214976_10042243	flagellar basal-body rod modification protein FlgD	KO:K02389	24.0652	31.8523	32.8799	23.6525	18.2728	15.9148	3.19683	9.61009	14.6178
Ga0214976_10042244	flagellar hook-length control protein FliK	COG3144	49.6164	95.0372	66.1086	51.3632	57.3667	59.169	26.9186	26.4678	30.7219
Ga0214976_10042245	flagellar motility protein MotE (MotC chaperone)	COG3334	27.7402	52.4768	39.526	39.634	42.7287	46.0375	2.58763	18.4746	14.1409
Ga0214976_10042246	flagellar biosynthesis chaperone FliJ	COG2882	27.964	47.4107	31.4813	35.3769	34.3325	32.5369	5.63107	25.3916	12.4347
Ga0214976_10042247	flagellum-specific ATP synthase	KO:K02412	26.1594	46.98	40.434	32.6024	33.94	42.2179	13.5382	20.2819	22.2905
Ga0214976_10042248	flagellar assembly protein FliH	KO:K02411	41.6805	55.6011	52.6923	49.0254	43.5769	45.1572	14.4782	19.1597	24.2206
Ga0214976_10042249	flagellar motor switch protein FliG	KO:K02410	20.7589	36.1529	29.7738	26.8325	19.4832	25.9992	18.8783	14.099	11.3694
Ga0214976_10042281	hypothetical protein	Hypo-rule applied	68.723	118.476	110.139	93.6748	97.1622	93.0272	35.1117	53.7176	102.373
Ga0214976_10042282	LysM repeat protein/LysM repeat protein/LysM repeat protein	COG1388,COG1388,COG1388	18.3064	21.5438	20.0022	20.8967	19.5682	20.3679	12.3245	12.1567	21.133
Ga0214976_10042283	ABC-type Fe3+-hydroxamate transport system substrate-binding protein	COG0614	17.4966	30.7151	24.076	25.3393	33.0616	22.6585	17.8344	12.2258	27.8999
Ga0214976_10042284	peptide/nickel transport system substrate-binding protein	KO:K02035	198.939	392.959	189.473	277.914	225.828	179.915	65.9998	128.156	206.77
Ga0214976_10042285	peptide/nickel transport system permease protein	KO:K02033	18.933	36.7299	23.287	31.7416	27.6172	20.2911	9.20852	10.6691	27.3866
Ga0214976_10042286	peptide/nickel transport system permease protein	KO:K02034	20.4868	35.0291	23.6456	32.8545	31.7363	19.1497	9.23366	13.1645	25.8056
Ga0214976_10042287	uncharacterized membrane protein YadS	COG2855	20.4424	36.6809	22.8917	27.8807	19.6591	20.4255	13.5897	9.78756	12.7564
Ga0214976_10042288	2,5-diamino-6-(ribosylamino)-4(3H)-pyrimidinone 5'-phosphate reductase	KO:K14654	50.4649	77.5774	48.5664	60.0532	44.2642	41.2788	33.1887	14.2172	24.4294
Ga0214976_10042289	hypothetical protein	Hypo-rule applied	628.979	681.635	687.357	717.349	365.049	380.842	157.675	199.808	378.639
Ga0214976_10043481	LDH2 family malate/lactate/ureidoglycolate dehydrogenase	COG2055	134.933	208.525	199.21	172.826	114.21	138.965	50.1755	47.2865	82.7299
Ga0214976_100434810	uncharacterized membrane protein	COG3503	31.9189	44.7008	32.5494	33.8752	40.6762	29.31	11.9713	12.8205	23.0309
Ga0214976_100434811	predicted NBD/HSP70 family sugar kinase	COG1940	84.5312	144.281	98.8257	101.969	106.696	105.354	50.7036	51.2518	65.9351
Ga0214976_100434812	hypothetical protein	Hypo-rule applied	7.8777	6.83048	6.10621	11.5309	2.82093	1.08748	8.8834	2.50356	7.43053
Ga0214976_10043482	NACalpha-BTF3-like transcription factor	COG1308	464.011	623.961	505.763	422.105	462.779	535.453	192.274	290.668	368.172
Ga0214976_10043483	DNA-binding response OmpR family regulator	COG0745	143.378	222.55	157.042	162.935	148.701	179.675	56.6121	104.789	140.072
Ga0214976_10043484	signal transduction histidine kinase	COG0642	56.0799	101.887	77.9608	74.5302	56.2752	65.7932	21.9104	29.4215	58.215
Ga0214976_10043485	hypothetical protein	Hypo-rule applied	34.6938	52.4313	53.0267	45.3289	44.6198	34.9082	12.3981	20.9646	43.5558
Ga0214976_10043486	GntR family transcriptional regulator	KO:K07979	14.3353	28.1997	23.3345	19.9864	23.87	19.8882	9.69923	12.984	18.6597
Ga0214976_10043487	ABC-2 type transport system ATP-binding protein	KO:K01990	23.0409	29.2386	24.9704	25.7862	26.1274	22.2649	15.6977	12.5093	25.1741
Ga0214976_10043488	ABC-2 family transporter	pfam13346	22.5303	40.9755	27.6341	30.7008	35.3167	23.5989	6.67295	13.7911	20.5899
Ga0214976_10043489	NADPH2 dehydrogenase	KO:K00354	35.0863	61.1941	39.5979	39.5656	50.6584	45.3354	22.315	23.55	26.211
Ga0214976_10043911	uncharacterized alkaline shock family protein YloU	COG1302	89.1778	89.9922	52.2771	89.8532	121.392	74.9389	59.4078	93.1761	111.482
Ga0214976_100439110	uncharacterized protein	KO:K07040	136.104	176.754	134.487	143.456	349.418	354.605	144.19	182.069	259.542
Ga0214976_100439111	large subunit ribosomal protein L32	KO:K02911	91.1662	112.01	76.4576	99.4263	173.397	180.112	65.7277	98.3182	207.225
Ga0214976_10043912	hypothetical protein	KO:K07030	121.491	208.927	130.265	150.335	246.091	215.612	85.5074	91.9091	168.043
Ga0214976_10043913	fatty acid-binding protein DegV	COG1307	152.78	227.221	162.473	196.228	269.437	215.071	94.8306	94.7118	214.306
Ga0214976_10043914	ATP-dependent DNA helicase RecG	KO:K03655	57.4886	108.444	75.2135	76.271	112.151	117.118	45.2177	28.5722	62.5861
Ga0214976_10043915	16S rRNA G966 N2-methylase RsmD	COG0742	12.1065	23.9465	13.4244	19.2713	28.7208	22.9797	11.0923	9.61872	16.5579
Ga0214976_10043916	pantetheine-phosphate adenylyltransferase	KO:K00954	79.6275	114.659	79.65	96.032	106.927	80.0864	37.5207	45.5507	54.3993
Ga0214976_10043917	cell division septum initiation protein DivIVA	COG3599	105.249	147.052	121.688	112.256	120.612	97.2853	22.3996	51.6001	89.9337
Ga0214976_10043918	nucleoside recognition membrane protein YjiH	COG3314	93.826	159.352	129.364	110.183	146.714	127.711	50.6427	58.1873	90.8461
Ga0214976_10043919	NTE family protein	KO:K07001	40.8422	60.1595	52.8567	50.4016	62.235	63.8785	29.3977	19.3316	35.8599
Ga0214976_10044561	soluble lytic murein transglycosylase	KO:K08309	29.09	46.6473	31.1676	34.1149	42.6629	31.8656	18.4731	20.8247	22.4754
Ga0214976_10044562	methylglyoxal synthase	KO:K01734	35.0155	58.6479	43.2293	44.9502	58.3962	57.5957	20.3001	19.519	27.5676
Ga0214976_10044563	dephospho-CoA kinase	KO:K00859	66.3689	122.771	75.8521	92.7403	104.792	91.2331	38.6841	40.4937	57.0546
Ga0214976_10044564	formamidopyrimidine-DNA glycosylase	KO:K10563	121.968	229.052	141.881	148.486	166.32	144.159	48.4961	67.5331	85.1379
Ga0214976_10044565	DNA polymerase-1	KO:K02335	119.462	230.075	159.756	164.906	172.547	142.049	54.2999	59.1372	96.6273
Ga0214976_10044566	S-layer family protein	pfam00395	70.1582	138.725	116.603	101.42	104.852	71.1372	23.2932	32.4774	51.9562
Ga0214976_10044567	ribonucleoside-diphosphate reductase alpha chain	KO:K00525	71.6695	144.592	117.989	105.434	116.319	75.957	41.3088	43.0036	78.4841
Ga0214976_10044568	Fur family peroxide stress response transcriptional regulator	KO:K09825	312.81	289.778	311.302	304.866	285.03	260.333	150.749	193.29	329.962
Ga0214976_10044601	pyruvate dehydrogenase (quinone)/pyruvate oxidase	KO:K00156,KO:K00158	14.4847	22.757	13.2088	17.1486	19.8321	20.4997	5.83354	10.4445	13.3181
Ga0214976_100446010	PleD family two-component response regulator	COG3706	80.2255	90.667	81.5334	82.6756	67.148	58.5574	26.6886	37.3182	53.9203
Ga0214976_10044602	MFS family permease/predicted MFS family arabinose efflux permease	COG0477,COG2814	35.0464	46.8424	39.7877	46.1283	34.9708	34.0382	12.4966	11.8863	19.7297
Ga0214976_10044603	GrpB-like predicted nucleotidyltransferase (UPF0157 family)	COG2320	35.5952	44.8751	37.8947	42.6947	29.2103	40.9481	16.7248	18.0682	21.9168
Ga0214976_10044604	GrpB-like predicted nucleotidyltransferase (UPF0157 family)	COG2320	37.1933	53.2372	35.2535	38.6119	46.6875	38.5079	10.2575	31.7989	23.4516
Ga0214976_10044605	RRNA methyltransferase AviRa	pfam11599	31.9887	48.2095	32.5778	38.4496	36.3713	34.3281	13.8234	14.099	22.905
Ga0214976_10044606	hypothetical protein	Hypo-rule applied	41.8789	70.542	49.2781	55.4431	53.013	53.2093	20.3039	19.9216	33.4632
Ga0214976_10044607	glutamate dehydrogenase/leucine dehydrogenase	COG0334	30.9024	50.0947	35.09	42.5281	34.4413	27.0156	12.8042	15.92	20.4122
Ga0214976_10044608	cardiolipin synthase	KO:K06131	16.4952	22.0375	16.0588	21.2277	19.9248	15.6891	5.00627	11.2871	12.6183
Ga0214976_10044609	hypothetical protein	Hypo-rule applied	26.7503	22.4241	24.9587	28.6528	23.9476	34.6197	10.2122	15.4973	20.7637
Ga0214976_10044711	putative multiple sugar transport system substrate-binding protein	KO:K10546	1043.56	1602.66	1212.3	1272.62	906.763	1228.2	598.605	766.4	667.332
Ga0214976_10044712	putative multiple sugar transport system ATP-binding protein	KO:K10548	108.77	156.89	142.154	144.712	119.92	141.236	72.8348	80.8991	101.674
Ga0214976_10044713	putative multiple sugar transport system permease protein	KO:K10547	115.596	159.802	132.762	147.134	114.039	149.567	62.2731	76.8759	96.2516
Ga0214976_10044714	fructokinase	KO:K00847	15.449	21.8089	15.3876	17.6073	13.6192	14.774	5.48571	4.77858	8.50963
Ga0214976_10044715	glucokinase	KO:K00845	1.8869	3.54694	1.75206	1.68305	7.60142	2.31989	0.997402	1.12437	2.16912
Ga0214976_10044716	bifunctional ADP-heptose synthase (sugar kinase/adenylyltransferase)	COG2870	2.18655	3.06599	2.96599	2.82047	2.93619	3.9617	1.38695	1.56351	1.7015
Ga0214976_10044717	D-sedoheptulose 7-phosphate isomerase	KO:K03271	2.62499	3.00311	1.25599	2.56153	2.08886	1.2079	0	1.39039	0.825328
Ga0214976_10044718	hypothetical protein	COG1915	2.34387	2.61974	2.80089	2.89475	2.51795	2.42671	0	1.11734	0.663246
Ga0214976_10044719	phosphoglycolate phosphatase-like HAD superfamily hydrolase	COG0546	2.70816	2.25642	3.06128	2.82437	1.81831	2.38329	3.43563	1.29099	3.44848
Ga0214976_10045511	type II secretory ATPase GspE/PulE/Tfp pilus assembly ATPase PilB-like protein	COG2804	107.256	179.521	139.943	156.456	180.07	142.711	64.2124	73.5336	71.034
Ga0214976_10045512	uncharacterized protein	KO:K06871	118.485	156.994	133.352	138.997	149.472	113.527	39.6344	68.206	89.3056
Ga0214976_10045513	uncharacterized protein DUF4001	pfam13165	311.477	303.438	308.533	256.455	506.66	339.109	193.5	243.007	290.767
Ga0214976_10045514	methyl-accepting chemotaxis protein	COG0840	233.722	470.929	358.443	302.336	313.336	299.993	114.406	113.274	151.715
Ga0214976_10045515	oligopeptide transport system ATP-binding protein	KO:K10823	232.75	413.657	329.524	321.852	312.177	342.251	156.251	166.967	300.134
Ga0214976_10045516	peptide/nickel transport system ATP-binding protein/oligopeptide transport system ATP-binding protein	KO:K02031,KO:K15583	217.544	364.436	323.807	288.723	315.886	308.644	129.874	160.198	234.112
Ga0214976_10045517	nicotinate phosphoribosyltransferase	KO:K00763	66.8461	132.486	85.0933	89.4926	119.393	99.2556	34.4726	48.9648	62.2828
Ga0214976_10045551	uncharacterized protein DUF4932	pfam16286	6.11871	10.7035	8.47376	7.79189	7.36195	8.41285	1.24197	4.90027	6.37161
Ga0214976_10045552	hypothetical protein	Hypo-rule applied	242.853	311.766	296.476	302.843	333.501	365.357	152.882	292.234	429.225
Ga0214976_10045553	beta-glucosidase	KO:K05349	22.7846	37.779	31.3872	27.1059	24.352	24.6009	10.6182	13.4107	20
Ga0214976_10045554	RimJ/RimL family protein N-acetyltransferase	COG1670	12.4423	19.4819	11.8578	10.4123	10.4083	9.92551	6.03781	9.72346	6.63758
Ga0214976_10045555	subtilisin family serine protease	COG1404	114.16	204.71	166.318	147.758	232.344	232.296	96.8327	134.736	165.043
Ga0214976_10045556	subtilisin family serine protease	COG1404	366.129	667.503	596.316	489.351	641.478	759.302	315.907	495.41	454.241
Ga0214976_10045701	cystathionine beta-lyase	KO:K14155	82.757	138.868	107.346	115.59	95.5483	85.8806	39.3348	37.4851	78.0142
Ga0214976_10045702	malate dehydrogenase (oxaloacetate-decarboxylating)	KO:K00027	206.801	267.766	218.847	240.624	151.179	121.051	50.9501	62.0308	130.102
Ga0214976_10045703	ppGpp synthetase/RelA/SpoT-type nucleotidyltranferase	COG2357	110.04	109.478	113.875	102.217	76.8882	58.1804	26.9865	32.3232	50.2873
Ga0214976_10045704	CubicO group peptidase (beta-lactamase class C family)	COG1680	50.7769	80.3604	64.6139	68.3125	47.3443	50.0855	20.5559	22.8935	41.9285
Ga0214976_10045705	hypothetical protein	Hypo-rule applied	7.19189	13.5748	11.6532	10.5716	9.82125	8.32952	1.03094	4.6487	8.96821
Ga0214976_10045706	ADP-ribose pyrophosphatase	KO:K01515	105.089	148.056	115.854	119.692	88.9961	89.01	70.5544	47.5006	87.2114
Ga0214976_10045707	bifunctional UDP-N-acetylglucosamine pyrophosphorylase/glucosamine-1-phosphate N-acetyltransferase	KO:K04042	76.2406	118.713	94.9574	87.586	72.2167	84.8534	33.3637	44.519	51.4857
Ga0214976_10045708	phosphomannomutase	COG1109	27.2185	45.1074	26.0821	34.5963	35.0294	24.2587	12.5504	14.7065	20.7745
Ga0214976_10046961	hypothetical protein	KO:K09807	79.4254	133.655	115.079	95.9817	92.3225	66.1436	21.9045	49.7601	63.9606
Ga0214976_100469610	ABC-2 type transport system ATP-binding protein	KO:K01990	66.0282	92.8968	65.9678	70.4744	109.253	82.7174	24.7963	23.294	49.6052
Ga0214976_100469611	ABC-2 type transport system permease protein	KO:K01992	19.6398	40.4464	23.8547	30.1746	35.5848	24.5175	7.15277	6.27147	21.5386
Ga0214976_10046962	fucose permease	COG0738	47.9836	69.0081	64.2271	48.211	42.4842	41.9585	21.0237	16.8772	22.3812
Ga0214976_10046963	hypothetical protein	Hypo-rule applied	20.0399	44.5033	32.5615	38.5564	22.1941	22.6732	6.98915	12.8032	15.7844
Ga0214976_10046964	arginine utilization protein RocB	COG4187	49.675	85.9479	63.6477	66.9088	50.8842	47.0365	22.1119	25.736	27.6712
Ga0214976_10046965	hypothetical protein	Hypo-rule applied	41.1981	58.1367	45.5588	45.9511	33.6361	35.4883	12.5436	15.7115	22.8494
Ga0214976_10046966	hypothetical protein	Hypo-rule applied	16.1896	21.9335	18.0354	20.8639	27.0963	16.7618	12.8986	9.50727	22.5739
Ga0214976_10046967	HD-GYP domain-containing protein (c-di-GMP phosphodiesterase class II)	COG2206	100.212	115.367	135.414	100.439	80.4317	76.8356	32.0089	43.9278	56.5743
Ga0214976_10046968	RNA polymerase sigma-70 factor (ECF subfamily)	KO:K03088	9.1902	14.1628	11.0069	13.7673	10.2842	3.76636	1.61929	5.01992	8.93942
Ga0214976_10046969	hypothetical protein	Hypo-rule applied	12.4767	19.6451	13.1993	10.3536	13.72	8.13712	1.66176	4.21492	9.72983
Ga0214976_10047001	peptide/nickel transport system ATP-binding protein/oligopeptide transport system ATP-binding protein	KO:K02032,KO:K10823	20.9712	37.5298	21.0018	25.9968	24.4499	16.9436	4.58305	4.3915	6.28693
Ga0214976_10047002	peptide/nickel transport system ATP-binding protein/oligopeptide transport system ATP-binding protein	KO:K02031,KO:K15583	27.0648	53.1181	28.4761	36.7568	32.6718	22.6482	6.13546	7.71456	6.47422
Ga0214976_10047003	peptide/nickel transport system permease protein	KO:K02034	12.0807	25.4611	17.0897	23.7639	17.0299	8.94213	4.16085	3.64819	3.09364
Ga0214976_10047004	peptide/nickel transport system permease protein	KO:K02033	18.8628	38.8133	19.0583	36.3466	25.7078	15.9734	3.3335	6.44204	4.77996
Ga0214976_10047005	ABC-type transport system substrate-binding protein	COG0747	35.1893	60.349	37.4677	53.3081	34.0421	26.3093	8.67825	13.8113	14.3471
Ga0214976_10047006	hypothetical protein	Hypo-rule applied	51.4864	81.0947	43.7899	70.4763	46.6668	29.777	25.3377	18.7701	13.8062
Ga0214976_10047007	hypothetical protein	Hypo-rule applied	88.6658	132.455	79.8775	105.834	79.5267	53.8256	19.9212	40.904	24.0424
Ga0214976_10047008	hypothetical protein	Hypo-rule applied	129.995	129.747	107.991	133.587	109.599	78.7097	50.7967	61.9696	66.3525
Ga0214976_10047392	arginyl-tRNA synthetase	KO:K01887	46.1356	65.6292	37.4242	49.0651	72.7585	66.9283	26.6555	42.8354	48.6717
Ga0214976_10047393	uncharacterized membrane protein YesL	COG5578	33.8684	42.8393	28.4498	44.7671	39.9734	33.0213	17.3406	23.1681	24.2818
Ga0214976_10047394	CTP synthase	KO:K01937	69.2651	104.36	81.6536	89.6152	88.3757	84.4801	34.2665	38.2928	61.5117
Ga0214976_10047395	hypothetical protein	KO:K08999	91.0205	138.284	116.215	117.808	93.8494	99.9823	40.9364	50.0871	67.4804
Ga0214976_10047396	hypothetical protein	Hypo-rule applied	70.0565	77.4238	57.7688	81.3264	76.8611	59.2607	34.0373	39.0808	53.145
Ga0214976_10047397	fructose-bisphosphate aldolase class II	KO:K01624	166.007	250.348	142.804	185.941	226.291	196.35	102.759	124.34	130.985
Ga0214976_10047398	transcription termination factor Rho	KO:K03628	166.107	257.433	182.433	212.3	185.236	192.073	82.2641	96.1085	148.004
Ga0214976_10047399	murein DD-endopeptidase MepM/ murein hydrolase activator NlpD	COG0739	376.123	560.682	469.173	482.567	465.618	500.612	202.04	279.413	441.672
Ga0214976_10053911	predicted TIM-barrel fold metal-dependent hydrolase	COG2159	50.6936	89.7122	66.1722	71.6418	61.4553	60.3217	19.7251	31.4661	41.59
Ga0214976_10053912	hypothetical protein	Hypo-rule applied	53.4347	72.8006	51.8544	59.2116	63.3325	55.5831	31.8256	21.5262	32.6545
Ga0214976_10053913	hypothetical protein	Hypo-rule applied	77.7861	146.712	69.7352	99.6768	92.1875	80.822	58.5298	52.7845	50.1323
Ga0214976_10053914	glutamate formiminotransferase/formiminotetrahydrofolate cyclodeaminase	KO:K13990	43.0251	67.7484	33.6762	44.6586	44.5735	37.355	19.0715	22.7893	17.8667
Ga0214976_10053915	imidazolonepropionase	KO:K01468	43.3843	75.9741	31.2527	43.6095	64.0121	55.8236	30.5768	24.6817	31.0701
Ga0214976_10053916	glutamate formiminotransferase	KO:K00603	51.6635	79.6438	29.4287	50.568	73.0094	56.1607	30.3359	28.798	28.6687
Ga0214976_10053917	urocanate hydratase	KO:K01712	52.9284	97.4174	43.2	63.5608	82.5626	79.5341	33.0252	34.6909	38.4726
Ga0214976_10053918	histidine ammonia-lyase	KO:K01745	58.3385	102.387	86.2556	73.8254	78.4386	91.7107	21.2617	31.7228	48.9593
Ga0214976_10055541	oxygen-independent coproporphyrinogen-3 oxidase	KO:K02495	13.5675	23.2605	15.1056	19.9315	24.3804	20.1256	6.6762	8.46684	13.6816
Ga0214976_10055542	GTP-binding protein LepA	KO:K03596	30.2753	47.0291	35.6705	36.677	53.7016	53.3456	25.7113	20.7672	39.5538
Ga0214976_10055543	putative peptidoglycan lipid II flippase	KO:K03980	10.9922	14.2048	10.0588	13.305	11.733	12.6939	5.66143	7.72573	13.5585
Ga0214976_10055544	stage II sporulation protein P	KO:K06385	2.07168	2.14711	2.40872	2.95658	5.56387	1.82316	0.876059	0.740686	1.61212
Ga0214976_10055545	spore germination protein GerM	COG5401	27.6869	47.9294	37.0929	37.8247	40.7594	30.1519	10.4072	12.2209	24.9546
Ga0214976_10055546	spore protease	KO:K06012	24.717	36.7062	27.4282	30.4393	30.0705	27.5591	10.2735	9.81896	18.98
Ga0214976_10056691	hypothetical protein	Hypo-rule applied	5.00158	8.84878	3.80084	10.9815	6.32125	3.04609	0	1.40252	2.49759
Ga0214976_10056692	hypothetical protein	Hypo-rule applied	14.0378	15.6944	14.1175	13.9408	14.8484	14.3103	2.55714	13.7956	17.8447
Ga0214976_10056693	multiple sugar transport system ATP-binding protein	KO:K10112	696.474	1199.55	834.233	894.258	1192.12	1153.33	457.692	643.737	724.808
Ga0214976_10056694	hypothetical protein	KO:K07024	192.159	261.115	184.995	223.085	173.045	192.085	104.229	113.347	152.948
Ga0214976_10056695	DUF4097 and DUF4098 domain-containing protein YvlB	COG3595	32.3377	40.3973	34.0875	29.2933	41.2932	25.9835	10.0673	17.4962	19.6486
Ga0214976_10056696	hypothetical protein	COG3877	25.4029	21.5254	23.4694	20.2817	23.1548	14.0271	7.81253	13.9445	4.79218
Ga0214976_10056697	hypothetical protein	Hypo-rule applied	291.23	257.469	268.534	268.373	244.252	216.454	139.921	138.347	226.228
Ga0214976_10056698	hypothetical protein	Hypo-rule applied	80.1317	137.802	108.489	93.9139	89.7931	112.46	34.5162	47.5153	73.7324
Ga0214976_10058071	GntP family gluconate:H+ symporter	KO:K03299	57.9981	73.1839	56.3538	72.132	34.3534	33.7311	16.1811	11.2052	26.76
Ga0214976_10058072	putative N6-adenine-specific DNA methylase	KO:K07444	16.5335	19.6395	14.8116	14.7473	17.18	12.8384	8.7395	5.8643	12.5317
Ga0214976_10058073	pullulanase	KO:K01200	2.18708	2.45051	2.08727	1.5574	3.59837	1.14239	0.166642	0.75142	0.613305
Ga0214976_10058074	1,4-alpha-glucan branching enzyme	KO:K00700	2.12835	1.99439	1.18384	2.23915	3.96949	0.979365	0.250006	0.563664	0.501883
Ga0214976_10060832	ribosomal-protein-alanine N-acetyltransferase	KO:K03790	27.9505	35.5898	31.6898	34.332	32.0213	24.284	10.7451	12.1129	13.2741
Ga0214976_10060833	arabinan endo-1,5-alpha-L-arabinosidase	KO:K06113	38.4164	39.3668	31.1503	42.1737	30.7328	14.3864	19.0105	12.6635	24.8639
Ga0214976_10060834	arabinan endo-1,5-alpha-L-arabinosidase	KO:K06113	28.5149	48.0562	37.7824	38.8717	30.5767	26.3867	10.1589	16.9293	19.655
Ga0214976_10060835	branched-chain amino acid transport system ATP-binding protein	KO:K01996	39.7391	60.3923	41.2405	51.0322	54.3577	56.7323	32.7047	18.434	35.8536
Ga0214976_10060836	branched-chain amino acid transport system ATP-binding protein	KO:K01995	36.4249	56.2156	30.685	42.8493	37.73	50.0831	20.2109	18.9864	28.483
Ga0214976_10060837	branched-chain amino acid transport system permease protein	KO:K01998	26.7536	42.5449	26.1859	41.1055	26.6698	45.3589	21.7376	12.8093	28.5959
Ga0214976_10060838	branched-chain amino acid transport system permease protein	KO:K01997	35.5346	57.6669	36.0517	54.9211	34.8277	53.9683	22.0427	17.5759	33.4575
Ga0214976_10060839	branched-chain amino acid transport system substrate-binding protein	KO:K01999	34.178	56.6199	45.7685	49.2889	35.6321	49.9685	18.2949	11.916	40.3994
Ga0214976_10061611	polar amino acid transport system ATP-binding protein/glutamine transport system ATP-binding protein	KO:K02028,KO:K10038	64.5399	82.1185	57.7072	73.8189	83.2514	65.0106	26.8889	40.1633	61.4012
Ga0214976_10061612	peptide/nickel transport system ATP-binding protein	KO:K02032	83.5075	136.35	89.0315	108.752	69.6304	74.2861	35.6956	31.3295	31.905
Ga0214976_10061613	peptide/nickel transport system ATP-binding protein	KO:K02031	49.9441	101.288	56.7409	67.4289	54.6303	56.3568	27.3912	24.9192	22.831
Ga0214976_10061614	peptide/nickel transport system permease protein	KO:K02034	38.9985	54.804	40.8248	45.6622	24.3981	36.01	8.78082	12.6826	18.5454
Ga0214976_10061615	peptide/nickel transport system permease protein	KO:K02033	34.2052	44.2932	39.2709	45.7843	18.617	23.7663	11.5332	10.0219	16.5605
Ga0214976_10061616	peptide/nickel transport system substrate-binding protein	KO:K02035	894.346	1232.48	1117.17	1042.43	425.369	657.467	223.922	404.076	392.182
Ga0214976_10061617	DNA-binding NarL/FixJ family response regulator	COG2197	13.5468	7.54516	5.18544	12.9439	5.39	4.15574	0	7.17539	5.67904
Ga0214976_10062731	hypothetical protein	Hypo-rule applied	4.95103	4.82948	2.23865	4.07645	7.97815	1.53781	2.09367	1.18009	2.802
Ga0214976_10062732	uncharacterized protein DUF2624	pfam11116	5.21928	7.63671	4.0456	6.6847	6.54142	6.12425	2.9428	4.97612	2.95381
Ga0214976_10062733	uncharacterized protein DUF2624	pfam11116	21.6132	20.1132	11.1686	18.1634	52.0414	7.71623	8.82449	14.2112	5.905
Ga0214976_10062734	glyoxalase/bleomycin resistance protein/dioxygenase superfamily protein	pfam00903	37.8667	53.3125	33.6564	36.083	61.8324	29.7959	24.3396	25.2718	21.0018
Ga0214976_10062735	hypothetical protein	Hypo-rule applied	65.3596	108.701	67.1611	70.2675	139.621	93.6487	47.0179	38.6781	65.0509
Ga0214976_10062736	AraC-like DNA-binding protein	COG2207	53.2366	71.3533	43.1828	61.3839	55.1525	38.8255	17.9344	27.134	40.7402
Ga0214976_10062737	WD40 repeat protein	COG2319	42.2753	66.1163	34.5233	51.0766	68.4987	62.2058	28.4982	34.3501	43.7873
Ga0214976_10067882	small subunit ribosomal protein S20	KO:K02968	312.526	312.9	278.099	291.605	485.266	367.879	186.449	266.851	459.304
Ga0214976_10067883	DNA polymerase III delta subunit	COG1466	21.3151	32.9851	25.1804	31.2205	29.3881	29.5032	12.0503	15.486	27.0935
Ga0214976_10067884	competence protein ComEC	KO:K02238	6.58353	9.21995	5.95677	7.38984	7.54931	6.28011	3.75372	2.23332	5.58186
Ga0214976_10067885	competence protein ComEA	KO:K02237	180.691	208.583	155.42	200.578	194.278	199.613	66.9568	77.7004	202.94
Ga0214976_10067886	electron transport complex protein RnfA	KO:K03617	172.336	267.039	186.81	214.142	170.8	232.29	67.8946	89.9565	120.661
Ga0214976_10067887	electron transport complex protein RnfE	KO:K03613	148.096	246.526	160.157	182.023	184.601	194.662	59.9138	88.9896	120.547
Ga0214976_10067888	fumarate reductase flavoprotein subunit	KO:K00244	93.0112	210.312	108.844	157.842	162.785	174.3	54.4093	82.7661	88.3894
Ga0214976_10070461	4-hydroxy-tetrahydrodipicolinate reductase	KO:K00215	78.052	123.598	92.7218	108.285	103.744	94.8003	27.5612	46.6045	100.311
Ga0214976_10070462	dipicolinate synthase subunit A	KO:K06410	72.2321	103.392	85.665	89.3188	74.2175	96.5629	35.9968	39.403	66.5028
Ga0214976_10070463	dipicolinate synthase subunit B	KO:K06411	33.1378	43.8577	39.4334	44.2694	37.1032	49.6756	18.1579	26.2542	41.9985
Ga0214976_10070464	aspartate-semialdehyde dehydrogenase	KO:K00133	51.7378	90.209	65.7156	65.4489	76.1898	102.294	37.2304	45.3378	56.5927
Ga0214976_10070465	aspartate kinase	KO:K00928	35.6231	62.141	41.071	47.82	59.535	64.6029	27.7751	25.6575	45.4324
Ga0214976_10070466	4-hydroxy-tetrahydrodipicolinate synthase	KO:K01714	53.4515	82.9063	46.6395	66.8719	80.5135	74.6241	40.4593	48.0423	73.2797
Ga0214976_10072331	tRNA(adenine34) deaminase	KO:K11991	202.705	172.61	227.621	151.371	367.25	396.1	158.778	262.439	415.301
Ga0214976_100723310	putative SOS response-associated peptidase YedK	COG2135	37.87	67.1706	52.1925	49.5246	33.7461	33.2459	17.7116	23.294	33.3335
Ga0214976_10072334	uncharacterized protein DUF1657	pfam07870	4.15228	2.47521	3.21855	3.03893	7.43448	2.29282	2.34119	2.63923	10.9664
Ga0214976_10072335	DNA polymerase-3 subunit gamma/tau	KO:K02343	59.5287	112.699	86.6075	80.9949	68.2486	66.793	16.9206	29.7832	41.5163
Ga0214976_10072336	hypothetical protein	KO:K09747	87.4512	126.901	107.239	102.755	87.1574	76.7486	50.5598	45.5968	49.2989
Ga0214976_10072337	recombinational DNA repair protein RecR	COG0353	57.6014	82.8167	69.9298	64.8829	52.4063	59.8316	16.6619	26.8329	31.5903
Ga0214976_10072338	uncharacterized protein DUF2508	pfam10704	27.9033	42.6861	31.5418	37.6523	27.0615	35.7107	8.19417	16.6271	15.9013
Ga0214976_10072339	inhibitor of the pro-sigma K processing machinery	KO:K06317	50.4252	88.2313	69.5598	75.2949	36.7258	34.9525	16.2637	22.4083	45.9506
Ga0214976_10072731	predicted permease	COG0679	4.54035	5.17661	4.87529	6.9264	3.16726	3.78508	1.9948	1.40546	2.66969
Ga0214976_10072732	sugar phosphate isomerase/epimerase	COG1082	5.6539	8.07086	4.54282	5.29855	4.44427	4.99709	4.08201	4.27295	5.85325
Ga0214976_10072733	phosphoglycolate phosphatase	KO:K01091	22.3744	28.4706	21.2341	18.611	23.1118	13.5428	6.55032	8.20464	10.958
Ga0214976_10072734	hypothetical protein	KO:K09704	7.95539	12.8124	8.81469	10.14	7.20191	5.61444	4.7879	2.6987	4.46856
Ga0214976_10072735	3-dehydro-L-gulonate 2-dehydrogenase	KO:K08092	3.57143	5.08046	2.73948	4.47208	4.49612	2.77325	1.41588	2.66019	2.84234
Ga0214976_10073362	hypothetical protein	Hypo-rule applied	107.069	187.383	135.998	148.018	132.658	133.359	45.2914	50.0493	78.1607
Ga0214976_10073363	hypothetical protein	Hypo-rule applied	107.225	144.444	110.66	135.052	79.9468	61.0108	15.4139	33.3042	38.6789
Ga0214976_10073364	DNA-binding FrmR family transcriptional regulator	COG1937	74.5695	114.631	86.6737	105.319	65.4178	45.1285	12.6496	26.4826	29.0214
Ga0214976_10073365	Cu+-exporting ATPase	KO:K17686	52.2851	94.7339	57.7613	59.8127	90.552	43.0029	6.19907	30.2822	22.8149
Ga0214976_10073366	Cu+-exporting ATPase	KO:K17686	32.6209	51.4214	34.1365	39.485	43.9379	32.3367	18.0294	15.8342	21.6039
Ga0214976_10073367	peroxiredoxin (alkyl hydroperoxide reductase subunit C)	KO:K03386	135.745	145.231	157.571	161.184	129.207	124.215	81.8835	133.227	172.288
[truncated: 79 more rows]
