# Supplementary material for: Metabolic dependencies govern microbial syntrophies during methanogenesis in an anaerobic digestion ecosystem
Source: Microbiome. 2020 Feb 15;8:22. doi: 10.1186/s40168-019-0780-9 (PMC7024554; doi:10.1186/s40168-019-0780-9)
Supplement: Supplementary file 15 — Additional file 14. Average expression level of each KEEG module. [file 40168_2019_780_MOESM14_ESM.xlsx]

## Sheet: all_microbes_9condition
moduleID	map	module	Point 1-1	Point 1-2	Point 1-3	Point2-1	Point 2-2	Point 2-3	Point 3-1	Point 3-2	Point 3-3
M00224	ABC-2 type and other transport systems	Fluoroquinolone transport system [PATH:map02010] [BR:ko02000]	40.9902	23.3126	19.1832	23.9647	22.5667	25.7789	10.4294	23.0359	25.8144
M00250	ABC-2 type and other transport systems	Lipopolysaccharide transport system [PATH:map02010] [BR:ko02000]	40.8161	26.0771	27.6158	25.3957	39.8237	42.5635	18.435	28.4908	35.2763
M00252	ABC-2 type and other transport systems	Lipooligosaccharide transport system [PATH:map02010] [BR:ko02000]	20.1553	13.4615	5.31425	9.83378	87.6879	117.98	53.4434	57.9596	52.9257
M00253	ABC-2 type and other transport systems	Sodium transport system [PATH:map02010] [BR:ko02000]	44.3646	47.9988	33.9775	55.7975	75.1835	109.763	95.6712	87.2862	100.074
M00254	ABC-2 type and other transport systems	ABC-2 type transport system [BR:ko02000]	1298.94	1521.91	1319.43	1315.07	2432.23	2946.81	1345.04	2221.95	2008.88
M00255	ABC-2 type and other transport systems	Lipoprotein-releasing system [PATH:map02010] [BR:ko02000]	78.5659	58.3213	59.2706	54.8867	55.8403	114.424	56.6633	59.4947	71.3136
M00256	ABC-2 type and other transport systems	Cell division transport system [PATH:map02010] [BR:ko02000]	565.487	461.46	512.126	479.071	303.906	346.248	222.987	301.349	492.38
M00258	ABC-2 type and other transport systems	Putative ABC transport system [BR:ko02000]	746.663	804.835	871.496	761.016	890.534	1311.88	622.501	679.543	1126.7
M00259	ABC-2 type and other transport systems	Heme transport system [PATH:map02010] [BR:ko02000]	83.7366	81.8776	33.3271	63.7036	87.4884	131.184	49.8325	88.1188	183.254
M00320	ABC-2 type and other transport systems	Lipopolysaccharide export system [PATH:map02010] [BR:ko02000]	319.527	283.922	248.061	262.884	253.334	325.686	180.27	397.895	475.63
M00359	Aminoacyl tRNA	Aminoacyl-tRNA biosynthesis, eukaryotes [PATH:map00970]	5358.59	5585.97	5242.21	5184.06	6536.28	8472.4	4080.47	5062.61	7758.52
M00360	Aminoacyl tRNA	Aminoacyl-tRNA biosynthesis, prokaryotes [PATH:map00970]	5709.02	5879.53	5533.23	5470.2	6982.23	9088.19	4363.14	5385.62	8409.75
M00015	Arginine and proline metabolism	Proline biosynthesis, glutamate => proline [PATH:map01230 map00330]	138.131	130.874	159.378	126.759	123.19	369.98	193.756	171.578	251.805
M00028	Arginine and proline metabolism	Ornithine biosynthesis, glutamate => ornithine [PATH:map01210 map01230 map00220]	473.883	489.268	465.253	436.979	981.467	2346.7	975.52	1061.88	1219.08
M00029	Arginine and proline metabolism	Urea cycle [PATH:map01230 map00220]	601.223	419.428	399.644	406.174	475.968	1193.11	596.411	761.792	1161.25
M00763	Arginine and proline metabolism	Ornithine biosynthesis, mediated by LysW, glutamate => ornithine [PATH:map01230 map01210 map00220]	3.23234	3.35962	2.29326	2.71287	2.91373	108.803	56.3787	16.1543	644.328
M00844	Arginine and proline metabolism	Arginine biosynthesis, ornithine => arginine [PATH:map00220]	598.879	417.724	396.297	403.939	475.636	1193.11	596.411	760.91	1161.08
M00845	Arginine and proline metabolism	Arginine biosynthesis, glutamate => acetylcitrulline => arginine [PATH:map00220]	659.084	500.26	452.47	447.638	791.384	1967.8	863.261	996.104	1279.86
M00022	Aromatic amino acid metabolism	Shikimate pathway, phosphoenolpyruvate + erythrose-4P => chorismate [PATH:map01230 map00400]	1056.33	1348.95	1017.29	1143.82	1474.07	2572.61	1128.22	1597.39	3305.1
M00023	Aromatic amino acid metabolism	Tryptophan biosynthesis, chorismate => tryptophan [PATH:map01230 map00400]	491.78	331.361	311.163	291.52	790.982	1254.27	526.114	787.823	735.025
M00024	Aromatic amino acid metabolism	Phenylalanine biosynthesis, chorismate => phenylalanine [PATH:map01230 map00400]	262.653	251.16	264.865	248.352	271.319	504.458	255.594	305.377	585.392
M00025	Aromatic amino acid metabolism	Tyrosine biosynthesis, chorismate => tyrosine [PATH:map01230 map00400]	288.567	265.799	284.931	263.414	286.158	597.889	298.452	431.067	868.802
M00038	Aromatic amino acid metabolism	Tryptophan metabolism, tryptophan => kynurenine => 2-aminomuconate [PATH:map00380]	13.3454	14.6087	21.2539	16.1533	80.4276	118.299	43.8261	70.4861	101.012
M00040	Aromatic amino acid metabolism	Tyrosine biosynthesis, prephanate => pretyrosine => tyrosine [PATH:map01230 map00400]	4.04599	21.7189	8.74057	17.2087	9.20312	59.1959	25.9663	22.1114	121.832
M00044	Aromatic amino acid metabolism	Tyrosine degradation, tyrosine => homogentisate [PATH:map00350]	0	4.49483	0	4.26448	3.77044	12.4912	7.34423	6.40091	36.2467
M00350	Aromatic amino acid metabolism	Capsaicin biosynthesis, L-Phenylalanine => Capsaicin [PATH:map00360]	8.30768	6.47553	6.34554	5.67394	7.27671	22.9444	14.3227	9.2815	3.11828
M00545	Aromatic amino acid metabolism	Trans-cinnamate degradation, trans-cinnamate => acetyl-CoA [PATH:map01220 map00360]	8.94927	8.03689	7.43394	9.10412	14.8702	17.2894	15.2029	18.1684	74.95
M00540	Aromatics degradation	Benzoate degradation, cyclohexanecarboxylic acid =>pimeloyl-CoA [PATH:map01220 map00362]	0	1.76838	0	1.04097	2.73209	4.98021	4.33746	5.20538	13.9704
M00568	Aromatics degradation	Catechol ortho-cleavage, catechol => 3-oxoadipate [PATH:map01220 map00362]	56.6116	126.26	103.373	93.2583	675.633	244.48	103.19	113.158	48.0451
M00569	Aromatics degradation	Catechol meta-cleavage, catechol => acetyl-CoA / 4-methylcatechol => propanoyl-CoA [PATH:map01220 map00362 map00622]	432.552	304.879	421.685	327.631	263.681	410.936	363.408	392.405	883.554
M00144	ATP synthesis	NADH:quinone oxidoreductase, prokaryotes [PATH:map00190]	4.6129	4.35631	3.0161	4.10941	3.67227	10.5318	3.65541	12.9183	15.2482
M00145	ATP synthesis	NAD(P)H:quinone oxidoreductase, chloroplasts and cyanobacteria [PATH:map00190]	5.14752	13.5866	6.20317	10.3219	10.5567	85.1208	31.337	23.0191	22.7322
M00149	ATP synthesis	Succinate dehydrogenase, prokaryotes [PATH:map00190]	128.38	85.6825	64.245	74.2432	56.4589	236.413	95.1878	164.236	383.883
M00150	ATP synthesis	Fumarate reductase, prokaryotes [PATH:map00190]	346.695	667.356	282.701	409.411	297.921	269.512	119.544	328.157	175.001
M00151	ATP synthesis	Cytochrome bc1 complex respiratory unit [PATH:map00190]	314.124	138.986	92.7078	105.119	84.7223	327.642	148.992	194.105	441.656
M00152	ATP synthesis	Cytochrome bc1 complex [PATH:map00190]	314.124	138.986	92.7078	105.119	84.7223	327.642	148.992	194.105	441.656
M00153	ATP synthesis	Cytochrome d ubiquinol oxidase [PATH:map00190]	112.8	61.5543	70.5338	57.8271	58.0091	90.4619	33.8667	121.755	1112.22
M00154	ATP synthesis	Cytochrome c oxidase [PATH:map00190]	21.6548	7.08633	2.84157	4.21564	3.32806	6.94633	7.4445	8.16545	7.37673
M00155	ATP synthesis	Cytochrome c oxidase, prokaryotes [PATH:map00190]	34.3275	20.1202	27.1956	18.656	12.1091	37.7749	13.3231	28.4305	65.2094
M00156	ATP synthesis	Cytochrome c oxidase, cbb3-type [PATH:map00190]	640.408	194.358	158.517	148.283	74.1155	360.358	117.728	108.772	375.543
M00157	ATP synthesis	F-type ATPase, prokaryotes and chloroplasts [PATH:map00190 map00195]	1917.79	1968.85	1292.56	1620.56	1887.07	3361.44	1545.38	1484.56	2756.84
M00159	ATP synthesis	V-type ATPase, prokaryotes [PATH:map00190]	3512.28	4529.74	10644.3	4845.73	12093.9	17587.1	7706.08	7320.18	3746.49
M00162	ATP synthesis	Cytochrome b6f complex [PATH:map00195]	4.32076	6.06253	2.06161	5.08169	4.80819	18.1397	6.13028	23.059	86.3184
M00325	Bacterial secretion system	alpha-Hemolysin/cyclolysin transport system [PATH:map02010 map03070] [BR:ko02044]	48.5491	50.3988	22.7277	40.0609	28.8292	137.115	54.9596	57.2718	238.171
M00326	Bacterial secretion system	RTX toxin transport system [BR:ko02044]	48.5491	50.3988	22.7277	40.0609	28.8292	137.115	54.9596	57.2718	238.171
M00328	Bacterial secretion system	Hemophore/metalloprotease transport system [BR:ko02044]	0	1.69304	0	1.70365	1.53552	6.51147	4.49012	4.47767	13.0585
M00331	Bacterial secretion system	Type II general secretion system [PATH:map03070] [BR:ko02044]	846.566	487.221	632.741	507.701	311.367	832.779	513.473	644.426	771.129
M00332	Bacterial secretion system	Type III secretion system [PATH:map03070] [BR:ko02044]	0.283094	1.66837	1.28003	1.86469	0	3.8103	2.39427	2.02429	25.0336
M00333	Bacterial secretion system	Type IV secretion system [PATH:map03070] [BR:ko02044]	0.151331	0.0410043	0.130334	0.276886	0.812854	2.08906	2.98639	0.721404	0.0713704
M00334	Bacterial secretion system	Type VI secretion system [PATH:map03070] [BR:ko02044]	3.71455	2.52364	2.66243	1.52214	3.57019	6.53793	1.8656	4.32023	7.39131
M00335	Bacterial secretion system	Sec (secretion) system [PATH:map03070] [BR:ko02044]	3182.81	2646.12	2667.5	2680.44	3421.81	5221.96	2716.15	3396.86	5815.68
M00336	Bacterial secretion system	Twin-arginine translocation (Tat) system [PATH:map03070] [BR:ko02044]	348.228	299.494	428.863	281.936	200.657	415.671	222.119	349.028	1688.7
M00339	Bacterial secretion system	RaxAB-RaxC type I secretion system [PATH:map04626] [BR:ko02044]	48.5491	50.3988	22.7277	40.0609	28.8292	137.115	54.9596	57.2718	238.171
M00429	Bacterial secretion system	Competence-related DNA transformation transporter [BR:ko02044]	697.871	724.178	719.3	701.586	698.512	775.304	377.613	448.067	732.495
M00571	Bacterial secretion system	AlgE-type Mannuronan C-5-Epimerase transport system [BR:ko02044]	48.5491	50.3988	22.7277	40.0609	28.8292	137.115	54.9596	57.2718	238.171
M00039	Biosynthesis of secondary metabolites	Monolignol biosynthesis, phenylalanine / tyrosine => monolignol [PATH:map00940]	8.30768	6.47553	6.34554	5.67394	7.27671	22.9444	14.3227	9.2815	3.11828
M00673	Biosynthesis of secondary metabolites	Cephamycin C biosynthesis, aminoadipate + cycteine + valine => cephamycin C [PATH:map00311]	0.62014	1.24085	0.862772	0.628424	0.512462	0.296335	0	0.454807	0.9449
M00778	Biosynthesis of secondary metabolites	Type II polyketide backbone biosynthesis, acyl-CoA + malonyl-CoA => polyketide [PATH:map01056 map00253]	2.74772	2.59295	2.94842	0.427466	1.4085	2.84569	0	3.82752	10.3039
M00835	Biosynthesis of secondary metabolites	Pyocyanine biosynthesis, chorismate => pyocyanine [PATH:map00405]	5.78436	4.67038	7.03866	4.08347	4.06286	3.6275	2.59488	9.94811	14.8149
M00019	Branched-chain amino acid metabolism	Valine/isoleucine biosynthesis, pyruvate => valine / 2-oxobutanoate => isoleucine [PATH:map01210 map01230 map00290]	850.936	829.528	776.423	744.705	1464.72	3295.06	1353.86	1525.16	2033.67
M00036	Branched-chain amino acid metabolism	Leucine degradation, leucine => acetoacetate + acetyl-CoA [PATH:map00280]	912.982	940.472	809.949	877.403	967.346	2063.16	990.715	1050.02	2238.25
M00432	Branched-chain amino acid metabolism	Leucine biosynthesis, 2-oxoisovalerate => 2-oxoisocaproate [PATH:map01210 map01230 map00290]	861.79	746.934	871.758	746.339	1457.32	2521.49	1049.25	1117.33	1010.19
M00535	Branched-chain amino acid metabolism	Isoleucine biosynthesis, pyruvate => 2-oxobutanoate [PATH:map01210 map01230 map00290]	740.693	628.746	656.487	632.33	748.029	1264.75	621.818	788.114	690.884
M00570	Branched-chain amino acid metabolism	Isoleucine biosynthesis, threonine => 2-oxobutanoate => isoleucine [PATH:map01230 map00290]	1108.32	1012.98	982.944	930.336	1633.09	3746.04	1567.02	1920.56	2872.45
M00165	Carbon fixation	Reductive pentose phosphate cycle (Calvin cycle) [PATH:map01200 map00710]	2941.3	3010.99	3029.62	2793.6	4469.98	7251.66	3201	3673.1	4367.31
M00166	Carbon fixation	Reductive pentose phosphate cycle, ribulose-5P => glyceraldehyde-3P [PATH:map01200 map00710]	1643.39	1570.46	1820.82	1504.18	3023.52	5004.67	2008.87	2299.99	2157.37
M00167	Carbon fixation	Reductive pentose phosphate cycle, glyceraldehyde-3P => ribulose-5P [PATH:map01200 map00710]	1297.91	1440.53	1208.8	1289.42	1446.46	2246.99	1192.13	1373.11	2209.94
M00168	Carbon fixation	CAM (Crassulacean acid metabolism), dark [PATH:map01200 map00710]	74.4946	80.3286	77.6151	66.5002	541.384	2382.38	1103.09	1399.84	1003.1
M00169	Carbon fixation	CAM (Crassulacean acid metabolism), light [PATH:map01200 map00710]	512.128	724.963	663.279	623.146	753.831	1355.11	572.132	553.469	1047.14
M00170	Carbon fixation	C4-dicarboxylic acid cycle, phosphoenolpyruvate carboxykinase type [PATH:map01200 map00710]	205.727	195.14	187.444	190.296	165.529	206.048	104.939	166.033	300.571
M00171	Carbon fixation	C4-dicarboxylic acid cycle, NAD - malic enzyme type [PATH:map01200 map00710]	500.202	723.97	651.444	623.45	755.884	1317.93	553.806	560.881	1034.17
M00172	Carbon fixation	C4-dicarboxylic acid cycle, NADP - malic enzyme type [PATH:map01200 map00710]	539.763	745.281	676.825	640.156	771.217	1384.18	583.075	586.876	1071.76
M00173	Carbon fixation	Reductive citrate cycle (Arnon-Buchanan cycle) [PATH:map01200 map00720]	5415.61	6093.66	5175.58	5342.09	7013.75	12618.9	5734.06	7004.26	9996.01
M00374	Carbon fixation	Dicarboxylate-hydroxybutyrate cycle [PATH:map01200 map00720]	1417.78	1684.86	1695.46	1486.49	4212.73	7120.02	3082.51	3641.43	3780.07
M00375	Carbon fixation	Hydroxypropionate-hydroxybutylate cycle [PATH:map01200 map00720]	512.369	574.127	545.551	509.751	1179.2	641.814	319.614	500.593	850.938
M00376	Carbon fixation	3-Hydroxypropionate bi-cycle [PATH:map01200 map00720]	692.403	580.547	512.564	514.154	422.845	881.593	442.686	636.353	1399.28
M00377	Carbon fixation	Reductive acetyl-CoA pathway (Wood-Ljungdahl pathway) [PATH:map01200 map00720]	802.921	1182.91	2161.46	1124.55	918.358	1200.21	577.415	966.282	1264.69
M00579	Carbon fixation	Phosphate acetyltransferase-acetate kinase pathway, acetyl-CoA => acetate [PATH:map01200 map00720]	745.558	907.566	1709.61	985.68	596.37	575.612	344.078	617.104	589.062
M00620	Carbon fixation	Incomplete reductive citrate cycle, acetyl-CoA => oxoglutarate [PATH:map01200 map00720]	3369.47	3569.39	3258.02	3240.04	5009.37	9210.33	4263.88	5099.38	7056.97
M00695	Cell signaling	cAMP signaling [PATH:map04024]	44.4499	28.5664	23.5793	26.8804	31.5864	74.6534	31.3188	40.4213	53.1319
M00001	Central carbohydrate metabolism	Glycolysis (Embden-Meyerhof pathway), glucose => pyruvate [PATH:map01200 map00010]	5029.95	4919.53	5097.52	4585.71	6292.67	10166.8	4734.31	5884.38	8298.84
M00002	Central carbohydrate metabolism	Glycolysis, core module involving three-carbon compounds [PATH:map01200 map01230 map00010]	2873.22	2927.86	3016.92	2726.26	4208.83	6814.82	2955.09	3574.23	4166.61
M00003	Central carbohydrate metabolism	Gluconeogenesis, oxaloacetate => fructose-6P [PATH:map00010 map00020]	3634.01	3761.11	3747.07	3507.25	5833.73	9864.51	4178.98	4925.29	6132.16
M00004	Central carbohydrate metabolism	Pentose phosphate pathway (Pentose phosphate cycle) [PATH:map01200 map00030]	1873.69	1607.2	1482.76	1540.71	1575.17	2430.14	1306	1733.51	2463.98
M00005	Central carbohydrate metabolism	PRPP biosynthesis, ribose 5P => PRPP [PATH:map01200 map01230 map00030 map00230]	337.389	323.915	301.13	287.811	299.626	619.275	292.907	325.616	493.823
M00006	Central carbohydrate metabolism	Pentose phosphate pathway, oxidative phase, glucose 6P => ribulose 5P [PATH:map01200 map00030]	131.3	146.645	89.0294	128.519	130.082	296.818	163.178	184.431	127.727
M00007	Central carbohydrate metabolism	Pentose phosphate pathway, non-oxidative phase, fructose 6P => ribose 5P [PATH:map01200 map01230 map00030]	1077.12	1124.76	965.331	1029.1	1091.08	1715.11	918.665	1093.2	1755.51
M00008	Central carbohydrate metabolism	Entner-Doudoroff pathway, glucose-6P => glyceraldehyde-3P + pyruvate [PATH:map01200 map00030]	192.429	282.232	161.651	246.325	214.799	495.376	241.196	227.321	253.572
M00009	Central carbohydrate metabolism	Citrate cycle (TCA cycle, Krebs cycle) [PATH:map01200 map00020]	4160.33	4422.11	3437.34	3848.4	4314.05	8565.88	4047.99	5464.94	8642.94
M00010	Central carbohydrate metabolism	Citrate cycle, first carbon oxidation, oxaloacetate => 2-oxoglutarate [PATH:map01200 map01210 map01230 map00020]	335.362	314.719	279.865	301.94	283.524	616.998	268.293	371.573	616.189
M00011	Central carbohydrate metabolism	Citrate cycle, second carbon oxidation, 2-oxoglutarate => oxaloacetate [PATH:map01200 map00020]	3824.97	4107.39	3157.48	3546.46	4030.53	7948.89	3779.69	5093.37	8026.75
M00307	Central carbohydrate metabolism	Pyruvate oxidation, pyruvate => acetyl-CoA [PATH:map01200 map00010 map00020 map00620]	2914.4	2742.06	2843.48	2617.26	3044.61	4406.85	2067.97	2756.81	3634.65
M00308	Central carbohydrate metabolism	Semi-phosphorylative Entner-Doudoroff pathway, gluconate => glycerate-3P [PATH:map01200 map00030]	1736.02	1867.28	1764.53	1779.1	2163.03	3741.42	1664.35	1725.7	1872.77
M00309	Central carbohydrate metabolism	Non-phosphorylative Entner-Doudoroff pathway, gluconate/galactonate => glycerate [PATH:map01200 map00030 map00052]	483.544	364.083	413.871	386.86	265.668	303.888	226.956	461.924	1136.78
M00580	Central carbohydrate metabolism	Pentose phosphate pathway, archaea, fructose 6P => ribose 5P [PATH:map01200 map01230 map00030]	121.175	133.389	151.821	122.356	585.274	883.545	345.235	504.55	462.162
M00633	Central carbohydrate metabolism	Semi-phosphorylative Entner-Doudoroff pathway, gluconate/galactonate => glycerate-3P [PATH:map01200 map00030 map00052]	1.11607	0.725781	0.50464	0.735137	0	0.808864	0	1.3301	1.57908
M00114	Cofactor and vitamin biosynthesis	Ascorbate biosynthesis, plants, glucose-6P => ascorbate [PATH:map00010 map00051 map00053]	856.75	636.42	713.191	649.105	1034.61	1519.38	757.677	1011	1374.05
M00115	Cofactor and vitamin biosynthesis	NAD biosynthesis, aspartate => NAD [PATH:map00760]	807.59	671.056	770.958	667.523	695.505	1043.5	537.273	586.964	826.273
M00116	Cofactor and vitamin biosynthesis	Menaquinone biosynthesis, chorismate => menaquinone [PATH:map00130]	108.545	74.6904	64.6257	74.0808	244.953	316.972	170.532	202.577	269.814
M00117	Cofactor and vitamin biosynthesis	Ubiquinone biosynthesis, prokaryotes, chorismate => ubiquinone [PATH:map00130]	187.797	163.451	115.185	159.486	220.428	439.018	205.436	328.33	608.895
M00118	Cofactor and vitamin biosynthesis	Glutathione biosynthesis, glutamate => glutathione [PATH:map00480]	60.4107	49.4554	25.0486	36.3211	37.6989	89.8952	39.0813	56.0989	77.5594
M00119	Cofactor and vitamin biosynthesis	Pantothenate biosynthesis, valine/L-aspartate => pantothenate [PATH:map00770]	596.609	565.29	507.868	521.243	825.347	1823.92	840.062	927.652	1555.54
M00120	Cofactor and vitamin biosynthesis	Coenzyme A biosynthesis, pantothenate => CoA [PATH:map00770]	901.357	830.168	890.805	813.651	721.343	924.939	488.864	639.144	896.003
M00121	Cofactor and vitamin biosynthesis	Heme biosynthesis, glutamate => protoheme/siroheme [PATH:map00860]	1613.96	1487.32	1203.82	1327.95	2179.14	4206.87	1770.41	2327.42	3072.96
M00122	Cofactor and vitamin biosynthesis	Cobalamin biosynthesis, cobinamide => cobalamin [PATH:map00860]	486.873	479.948	490.272	458.69	493.852	784.031	404.346	397.137	867.399
M00123	Cofactor and vitamin biosynthesis	Biotin biosynthesis, pimeloyl-ACP/CoA => biotin [PATH:map00780]	220.161	161.874	179.528	165.433	99.9326	140.75	67.6312	122.954	224.798
M00124	Cofactor and vitamin biosynthesis	Pyridoxal biosynthesis, erythrose-4P => pyridoxal-5P [PATH:map00750]	270.095	315.415	206.61	236.757	234.866	391.263	192.412	193.219	343.185
M00125	Cofactor and vitamin biosynthesis	Riboflavin biosynthesis, GTP => riboflavin/FMN/FAD [PATH:map00740]	657.32	506.004	550.631	498.058	905.384	1456.08	663.175	760.012	746.333
M00126	Cofactor and vitamin biosynthesis	Tetrahydrofolate biosynthesis, GTP => THF [PATH:map00790 map00670]	843.995	795.885	727.987	697.968	746.287	1237.97	542.528	903.842	1275.33
M00127	Cofactor and vitamin biosynthesis	Thiamine biosynthesis, AIR => thiamine-P/thiamine-2P [PATH:map00730]	428.248	531.594	537.261	560.466	786.433	1479.82	598.389	645.475	996.158
M00128	Cofactor and vitamin biosynthesis	Ubiquinone biosynthesis, eukaryotes, 4-hydroxybenzoate => ubiquinone [PATH:map00130]	18.4085	18.8741	8.64781	14.0977	16.5298	54.576	18.5848	29.3108	88.1176
M00129	Cofactor and vitamin biosynthesis	Ascorbate biosynthesis, animals, glucose-1P => ascorbate [PATH:map00040 map00053]	331.942	227.102	275.867	238.131	183.152	320.784	153.691	196.107	393.6
M00140	Cofactor and vitamin biosynthesis	C1-unit interconversion, prokaryotes [PATH:map00670]	1115.39	1259.33	1053.7	1145.49	1169.04	1587.93	760.194	876.02	1569.25
M00141	Cofactor and vitamin biosynthesis	C1-unit interconversion, eukaryotes [PATH:map00670]	559.694	632.088	485.3	604.676	514.394	595.597	277.026	325.604	515.611
M00550	Cofactor and vitamin biosynthesis	Ascorbate degradation, ascorbate => D-xylulose-5P [PATH:map00053]	33.7593	13.2195	6.6195	9.26417	6.67971	37.2748	17.1466	21.0003	108.977
M00572	Cofactor and vitamin biosynthesis	Pimeloyl-ACP biosynthesis, BioC-BioH pathway, malonyl-ACP => pimeloyl-ACP [PATH:map00780]	1756.06	1260.43	1444.66	1314.58	1910.31	2336.5	1222.73	1420.83	1902.99
M00573	Cofactor and vitamin biosynthesis	Biotin biosynthesis, BioI pathway, long-chain-acyl-ACP => pimeloyl-ACP => biotin [PATH:map00780]	220.161	161.874	179.528	165.433	99.9326	140.75	67.6312	122.954	224.798
M00577	Cofactor and vitamin biosynthesis	Biotin biosynthesis, BioW pathway, pimelate => pimeloyl-CoA => biotin [PATH:map00780]	220.161	161.874	179.528	165.433	99.9326	140.75	67.6312	122.954	224.798
M00840	Cofactor and vitamin biosynthesis	Tetrahydrofolate biosynthesis, mediated by ribA and trpF, GTP => THF [PATH:map00790]	182.577	141.478	129.874	165.92	156.191	288.354	128.926	155.135	222.952
M00841	Cofactor and vitamin biosynthesis	Tetrahydrofolate biosynthesis, mediated by PTPS, GTP => THF [PATH:map00790]	499.339	509.21	474.526	439.625	516.683	740.366	350.644	606.26	764.482
M00842	Cofactor and vitamin biosynthesis	Tetrahydrobiopterin biosynthesis, GTP => BH4 [PATH:map00790]	370.198	276.994	264.114	236.928	323.937	624.001	259.78	517.847	538.569
M00843	Cofactor and vitamin biosynthesis	L-threo-Tetrahydrobiopterin biosynthesis, GTP => L-threo-BH4 [PATH:map00790]	370.198	276.994	264.114	236.928	323.937	624.001	259.78	517.847	538.569
M00017	Cysteine and methionine metabolism	Methionine biosynthesis, apartate => homoserine => methionine [PATH:map01230 map00270]	1127.33	956.008	1040.68	940.83	1638.54	2962.08	1413.54	1568.88	2076.04
M00021	Cysteine and methionine metabolism	Cysteine biosynthesis, serine => cysteine [PATH:map01200 map01230 map00270]	274.496	304.484	208.947	281.924	619.791	954.588	373.922	477.302	932.236
M00034	Cysteine and methionine metabolism	Methionine salvage pathway [PATH:map00270]	1839.43	1587.5	1674.12	1568.66	1771.74	2590.81	1295.37	1787.78	3243.85
M00035	Cysteine and methionine metabolism	Methionine degradation [PATH:map00270]	649.91	637.682	626.668	600.273	849.135	1315.03	703.105	918.929	1522.98
M00338	Cysteine and methionine metabolism	Cysteine biosynthesis, homocysteine + serine => cysteine [PATH:map01230 map00270]	2.80335	1.99986	2.28814	2.29944	2.59882	1.15479	0	8.94435	9.79862
M00368	Cysteine and methionine metabolism	Ethylene biosynthesis, methionine => ethylene [PATH:map00270]	514.277	525.951	501.165	498.921	651.685	903.756	489.039	702.791	1129.77
M00609	Cysteine and methionine metabolism	Cysteine biosynthesis, methionine => cysteine [PATH:map01230 map00270]	765.28	888.578	813.219	774.017	984.085	1226.41	599.277	855.039	1406.07
M00260	DNA polymerase	DNA polymerase III complex, bacteria [PATH:map03030 map03430 map03440] [BR:ko03032 ko03400]	1521.81	1278.76	1466.31	1243.82	1043.19	1499.65	712.064	900.246	1719.71
M00264	DNA polymerase	DNA polymerase II complex, archaea [BR:ko03032]	9.25553	12.4224	18.6354	11.639	150.14	191.883	70.0357	103.709	75.5772
M00645	Drug efflux transporter/pump	Multidrug resistance, efflux pump SmeABC [PATH:map02020]	1.0879	0.340125	1.0811	0.367477	0.674251	0.953067	0	1.39625	0.355205
M00646	Drug efflux transporter/pump	Multidrug resistance, efflux pump AcrAD-TolC [PATH:map02020]	79.39	89.0368	45.5836	67.3185	82.056	188.322	75.6825	129.473	303.364
M00647	Drug efflux transporter/pump	Multidrug resistance, efflux pump AcrAB-TolC/SmeDEF	112.347	121.942	61.2145	89.6455	111.451	236.411	94.1558	177.888	377.749
M00648	Drug efflux transporter/pump	Multidrug resistance, efflux pump MdtABC [PATH:map02020]	16.2991	7.42822	13.097	4.09016	6.65901	15.4982	6.96505	5.78397	5.2901
M00699	Drug efflux transporter/pump	Multidrug resistance, efflux pump AmeABC	47.8358	59.1304	32.281	42.2193	69.22	70.7111	28.1631	97.9473	101.879
M00701	Drug efflux transporter/pump	Multidrug resistance, efflux pump EmrAB	0	1.19126	0	1.1296	2.17151	8.59274	10.2906	1.54251	21.1199
M00709	Drug efflux transporter/pump	Macrolide resistance, MacAB-TolC transporter	54.3386	58.5628	31.0369	47.9199	35.7295	180.686	78.4178	67.3206	246.986
M00717	Drug efflux transporter/pump	Multidrug resistance, efflux pump NorA	0.732606	0.484285	0.178955	1.05462	0	2.17581	0.771529	1.31534	6.72433
M00720	Drug efflux transporter/pump	Multidrug resistance, efflux pump VexEF-TolC	48.5491	50.3988	22.7277	40.0609	28.8292	137.115	54.9596	57.2718	238.171
M00768	Drug efflux transporter/pump	Multidrug resistance, efflux pump GesABC	0.282181	1.87754	0	1.09667	1.23033	5.8762	2.60101	4.95432	21.7977
M00821	Drug efflux transporter/pump	Multidrug resistance, efflux pump TriABC-TolC	48.5491	50.3988	22.7277	40.0609	28.8292	137.115	54.9596	57.2718	238.171
M00822	Drug efflux transporter/pump	Multidrug resistance, efflux pump MexMN-OprM	0.282181	1.87754	0	1.09667	1.23033	5.8762	2.60101	4.95432	21.7977
M00627	Drug resistance	beta-Lactam resistance, Bla system [PATH:map01501]	18.7745	14.8913	16.6846	15.1671	7.57062	7.8036	3.06226	15.5949	18.6066
M00628	Drug resistance	beta-Lactam resistance, AmpC system [PATH:map01501]	252.186	389.665	282.982	267.035	298.36	449.657	175.89	202.211	294.504
M00642	Drug resistance	Multidrug resistance, efflux pump MexJK-OprM	23.3386	45.6923	25.3242	36.5632	43.1809	43.514	11.1728	93.805	168.712
M00643	Drug resistance	Multidrug resistance, efflux pump MexXY-OprM	0.282181	1.87754	0	1.09667	1.23033	5.8762	2.60101	4.95432	21.7977
M00651	Drug resistance	Vancomycin resistance, D-Ala-D-Lac type [PATH:map01502 map02020]	45.8849	43.4167	27.4541	37.8956	34.7053	120.345	62.036	95.7255	169.8
M00652	Drug resistance	Vancomycin resistance, D-Ala-D-Ser type [PATH:map01502 map02020]	8.72017	12.1777	8.10904	13.9385	11.7817	15.0464	5.6755	11.8452	5.11032
M00696	Drug resistance	Multidrug resistance, efflux pump AcrEF-TolC	48.5491	50.3988	22.7277	40.0609	28.8292	137.115	54.9596	57.2718	238.171
M00697	Drug resistance	Multidrug resistance, efflux pump MdtEF-TolC	48.5491	50.3988	22.7277	40.0609	28.8292	137.115	54.9596	57.2718	238.171
M00698	Drug resistance	Multidrug resistance, efflux pump BpeEF-OprC	35.049	17.7771	12.3488	11.3682	11.6691	26.0912	11.6366	10.3562	9.83587
M00700	Drug resistance	Multidrug resistance, efflux pump AbcA	0.402414	0.724319	0.482736	1.04132	0.154394	3.92829	3.16031	1.23321	2.19609
M00718	Drug resistance	Multidrug resistance, efflux pump MexAB-OprM	48.118	61.0079	32.281	43.316	70.4504	76.5873	30.7641	102.902	123.677
M00721	Drug resistance	Cationic antimicrobial peptide (CAMP) resistance, arnBCADTEF operon [PATH:map01503]	0	0.123373	0.0980366	0.37489	0	4.16416	3.20906	2.35142	8.58951
M00722	Drug resistance	Cationic antimicrobial peptide (CAMP) resistance, phosphoethanolamine transferase PmrC [PATH:map01503]	17.5269	8.09811	8.20196	6.82152	6.34879	13.636	3.14176	9.65918	10.5117
M00726	Drug resistance	Cationic antimicrobial peptide (CAMP) resistance, lysyl-phosphatidylglycerol (L-PG) synthase MprF [PATH:map01503]	1.15117	0.329248	1.37701	1.00633	4.00774	0.0882859	0	0.101624	0.301618
M00727	Drug resistance	Cationic antimicrobial peptide (CAMP) resistance, N-acetylmuramoyl-L-alanine amidase AmiA and AmiC [PATH:map01503]	382.036	444.442	410.672	381.83	409.802	463.085	199.627	295.401	398.411
M00728	Drug resistance	Cationic antimicrobial peptide (CAMP) resistance, envelope protein folding and degrading factors DegP and DsbA [PATH:map01503]	408.467	434.808	455.789	390.226	324.152	462.584	245.334	505.258	801.198
M00729	Drug resistance	Fluoroquinolone resistance, gyrase-protecting protein Qnr	1327.51	1008.22	970.03	868.126	934.922	1469.35	693.65	917.384	1335.44
M00742	Drug resistance	Aminoglycoside resistance, protease FtsH	819.527	803.602	638.966	703.238	817.126	1434.38	732.928	1002.63	1899.13
M00743	Drug resistance	Aminoglycoside resistance, protease HtpX	146.631	205.289	267.785	212.159	509.689	870.561	347.201	889.877	1073.28
M00745	Drug resistance	Imipenem resistance, repression of porin OprD	0	3.09171	0	1.93304	2.63113	5.33205	2.41532	9.56608	28.3569
M00766	Drug resistance	Streptomycin resistance, deactivating enzyme StrAB	3.89646	1.83111	1.96631	2.13877	2.28914	7.18588	7.72365	2.0316	3.2733
M00082	Fatty acid metabolism	Fatty acid biosynthesis, initiation [PATH:map01212 map00061]	561.845	377.014	380.423	340.006	997.966	1326.13	659.522	639.138	1147.49
M00083	Fatty acid metabolism	Fatty acid biosynthesis, elongation [PATH:map01212 map00061]	2042.37	1430.25	1655.01	1474.72	2748.74	2965.65	1527.36	1747.55	2280.36
M00086	Fatty acid metabolism	beta-Oxidation, acyl-CoA synthesis [PATH:map01212 map00071]	122.831	125.835	125.706	133.883	249.764	266.604	129.912	195.001	194.512
M00087	Fatty acid metabolism	beta-Oxidation [PATH:map01212 map00071]	11.5442	22.7839	10.4481	16.283	14.9919	116.153	49.0012	44.8477	212.984
M00088	Fatty acid metabolism	Ketone body biosynthesis, acetyl-CoA => acetoacetate/3-hydroxybutyrate/acetone [PATH:map00072]	180.199	279.924	285.305	241.703	1059.58	576.394	241.772	337.457	406.937
M00113	Fatty acid metabolism	Jasmonic acid biosynthesis [PATH:map00592]	6.37377	10.817	6.18262	7.03702	10.3018	54.8793	22.3026	17.1729	67.5917
M00055	Glycan metabolism	N-glycan precursor biosynthesis [PATH:map00510]	2.33494	3.59545	5.83182	2.30282	2.08013	0.786222	1.28449	3.67417	3.24467
M00072	Glycan metabolism	N-glycosylation by oligosaccharyltransferase [PATH:map00510]	9.65379	14.5256	26.0466	16.8486	91.1135	127.206	49.0434	60.6054	49.9497
M00076	Glycosaminoglycan metabolism	Dermatan sulfate degradation [PATH:map00531]	2.68749	4.5016	4.87695	4.16473	3.50106	19.6302	12.4345	3.83782	13.8277
M00077	Glycosaminoglycan metabolism	Chondroitin sulfate degradation [PATH:map00531]	2.09074	1.41363	1.61687	0.991458	1.19716	3.55174	0.590107	0.883641	9.18878
M00078	Glycosaminoglycan metabolism	Heparan sulfate degradation [PATH:map00531]	6.33486	7.79691	7.94626	7.80551	6.46046	27.9662	17.9517	4.79464	9.59197
M00079	Glycosaminoglycan metabolism	Keratan sulfate degradation [PATH:map00531]	23.7454	30.3985	24.0696	28.9911	29.3796	22.8722	8.19186	8.38694	17.759
M00026	Histidine metabolism	Histidine biosynthesis, PRPP => histidine [PATH:map01230 map00340]	1892.19	1410.21	1165.77	1391.7	1790.93	4040.14	1941.3	2321.44	4225.14
M00045	Histidine metabolism	Histidine degradation, histidine => N-formiminoglutamate => glutamate [PATH:map00340]	315.475	438.54	318.77	332.31	397.856	432.527	189.279	286.318	431.508
M00089	Lipid metabolism	Triacylglycerol biosynthesis [PATH:map00561]	680.758	589.633	571.2	551.241	561.678	1113.7	507.624	606.77	1150.28
M00091	Lipid metabolism	Phosphatidylcholine (PC) biosynthesis, PE => PC [PATH:map00564]	33.7957	17.1778	12.2698	16.0742	14.0292	19.3388	7.36322	16.9784	30.9068
M00093	Lipid metabolism	Phosphatidylethanolamine (PE) biosynthesis, PA => PS => PE [PATH:map00564]	339.999	309.899	289.768	268.006	236.961	388.89	145.212	184.411	299.214
M00094	Lipid metabolism	Ceramide biosynthesis [PATH:map00600]	0	0.108889	0	0.0735283	0	2.08035	0	0	3.60102
M00098	Lipid metabolism	Acylglycerol degradation [PATH:map00561]	2.85551	3.54744	3.82817	4.73175	2.60456	0.446254	0.455668	1.02735	0.914745
M00099	Lipid metabolism	Sphingosine biosynthesis [PATH:map00600]	0	0.108889	0	0.0735283	0	2.08035	0	0	3.60102
M00131	Lipid metabolism	Inositol phosphate metabolism, Ins(1,3,4,5)P4 => Ins(1,3,4)P3 => myo-inositol [PATH:map00562]	104.004	137.627	87.9667	107.645	251.414	245.246	124.74	226.64	229.713
M00060	Lipopolysaccharide metabolism	Lipopolysaccharide biosynthesis, KDO2-lipid A [PATH:map00540]	1001.08	607.746	639.592	620.207	500.408	1296.96	597.426	622.415	1473.39
M00063	Lipopolysaccharide metabolism	CMP-KDO biosynthesis [PATH:map00540]	456.303	293.787	312.491	309.116	224.234	458.415	213.991	251.826	454.252
M00064	Lipopolysaccharide metabolism	ADP-L-glycero-D-manno-heptose biosynthesis [PATH:map00540]	258.051	262.998	190.959	250.339	209.387	463.442	220.421	197.796	549.864
M00080	Lipopolysaccharide metabolism	Lipopolysaccharide biosynthesis, inner core => outer core => O-antigen [PATH:map00540]	153.765	128.536	122.601	137.865	107.266	300.978	151.368	154.152	532.164
M00016	Lysine metabolism	Lysine biosynthesis, succinyl-DAP pathway, aspartate => lysine [PATH:map01230 map00300]	1806.28	1785.67	1916.57	1753.02	3029.89	4592.79	2098.24	2586.73	3353.16
M00031	Lysine metabolism	Lysine biosynthesis, mediated by LysW, 2-aminoadipate => lysine [PATH:map01210 map01230 map00300]	7.46948	5.21848	3.72903	4.39048	3.28683	191.444	95.8898	22.8744	909.295
M00032	Lysine metabolism	Lysine degradation, lysine => saccharopine => acetoacetyl-CoA [PATH:map00310]	69.0212	50.5943	32.0219	47.0892	47.4014	182.262	103.401	119.384	386.275
M00433	Lysine metabolism	Lysine biosynthesis, 2-oxoglutarate => 2-oxoadipate [PATH:map01210 map01230 map00300]	11.2471	22.4585	48.445	22.5167	118.011	168.327	50.6228	74.2746	64.3179
M00525	Lysine metabolism	Lysine biosynthesis, acetyl-DAP pathway, aspartate => lysine [PATH:map01230 map00300]	1524.76	1577.71	1681.15	1535.3	2711.5	4043.36	1836.85	2245.54	2814.66
M00526	Lysine metabolism	Lysine biosynthesis, DAP dehydrogenase pathway, aspartate => lysine [PATH:map01230 map00300]	1451.21	1503.57	1646.55	1447.58	2490.71	3683.6	1727.02	2076.96	2656.78
M00527	Lysine metabolism	Lysine biosynthesis, DAP aminotransferase pathway, aspartate => lysine [PATH:map01230 map00300]	1545.21	1604.79	1732.71	1563.16	2780.11	4129.79	1873.83	2302.66	2859.98
M00615	Metabolic capacity	Nitrate assimilation	2.614	1.51696	0.569124	1.63061	2.63822	1.34459	1.71912	7.97999	7.49308
M00240	Metallic cation, iron-siderophore and vitamin B12 transport system	Iron complex transport system [PATH:map02010] [BR:ko02000]	451.227	409.309	541.227	389.004	968.83	1654.8	702.459	1915.01	1655.46
M00242	Metallic cation, iron-siderophore and vitamin B12 transport system	Zinc transport system [PATH:map02010] [BR:ko02000]	137.078	93.4465	123.466	112.475	132.78	211.668	103.694	147.467	342.014
M00243	Metallic cation, iron-siderophore and vitamin B12 transport system	Manganese/iron transport system [BR:ko02000]	32.0509	59.4293	39.3789	40.7661	51.6589	56.9351	14.6277	21.0628	26.3804
M00244	Metallic cation, iron-siderophore and vitamin B12 transport system	Putative zinc/manganese transport system [BR:ko02000]	27.935	50.1335	34.1117	34.9809	45.0279	77.6947	26.2093	22.3159	76.4526
M00245	Metallic cation, iron-siderophore and vitamin B12 transport system	Cobalt/nickel transport system [PATH:map02010] [BR:ko02000]	354.123	297.071	506.779	319.932	498.846	834.93	320.655	1796.94	1127.1
M00246	Metallic cation, iron-siderophore and vitamin B12 transport system	Nickel transport system [PATH:map02010] [BR:ko02000]	386.337	316.732	532.847	341.556	520.876	845.251	329.717	1839.77	1161.8
M00247	Metallic cation, iron-siderophore and vitamin B12 transport system	Putative ABC transport system [BR:ko02000]	106.734	136.917	146.954	119.591	117.593	392.477	196.709	123.277	152.846
M00318	Metallic cation, iron-siderophore and vitamin B12 transport system	Iron/zinc/manganese/copper transport system [PATH:map02010] [BR:ko02000]	0.576023	0.572286	0.992202	0.562098	1.03134	5.43371	2.7065	0.610208	0.362217
M00319	Metallic cation, iron-siderophore and vitamin B12 transport system	Manganese/zinc/iron transport system [PATH:map02010] [BR:ko02000]	0.429485	1.01153	0.682348	0.331539	1.26867	10.1608	3.14037	2.48721	56.3088
M00581	Metallic cation, iron-siderophore and vitamin B12 transport system	Biotin transport system [PATH:map02010] [BR:ko02000]	25.5598	25.21	38.9948	31.3377	38.0408	87.5481	46.8379	50.5546	103.449
M00582	Metallic cation, iron-siderophore and vitamin B12 transport system	Energy-coupling factor transport system [PATH:map02010] [BR:ko02000]	953.075	1510.54	951.117	1176.34	1579.6	1639.07	738.053	863.464	1334.1
M00344	Methane metabolism	Formaldehyde assimilation, xylulose monophosphate pathway [PATH:map01200 map00680]	429.713	513.666	389.002	428.973	493.022	857.303	433.409	503.961	789.492
M00345	Methane metabolism	Formaldehyde assimilation, ribulose monophosphate pathway [PATH:map01200 map00680]	1097.3	1173.99	1124.43	1054.83	1598.95	2638.91	1321.67	1564.56	3086.44
M00346	Methane metabolism	Formaldehyde assimilation, serine pathway [PATH:map01200 map00680]	1182.1	1303.18	1157.18	1198.37	1775.75	4050.31	1953.45	2485.06	2409.2
M00356	Methane metabolism	Methanogenesis, methanol => methane [PATH:map01200 map00680]	1745	4869.29	8479.43	4445.28	72759.7	123616	50479.5	30371.2	16352.9
M00357	Methane metabolism	Methanogenesis, acetate => methane [PATH:map01200 map00680]	3016.39	7121.26	13363.3	6746.51	103888	179947	73454.8	43525.9	22803.9
M00358	Methane metabolism	Coenzyme M biosynthesis [PATH:map00680]	153.563	171.382	163.89	174.787	178.513	187.201	116.042	109.815	128.629
M00378	Methane metabolism	F420 biosynthesis [PATH:map00680]	63.9282	98.7065	162.534	100.198	1100.92	1406.12	616.53	850.862	571.266
M00422	Methane metabolism	Acetyl-CoA pathway, CO2 => acetyl-CoA [PATH:map00680]	560.67	1375.18	3995.17	1417.84	497.022	345.008	196.95	825.88	229.828
M00563	Methane metabolism	Methanogenesis, methylamine/dimethylamine/trimethylamine => methane [PATH:map01200 map00680]	1793.57	5023.01	7562.73	4491.53	73139.3	124469	50904.9	31982.1	16934.5
M00567	Methane metabolism	Methanogenesis, CO2 => methane [PATH:map01200 map00680]	2515.18	6048.59	10173.3	5530.93	117512	205186	83427.7	49434.8	24619.8
M00608	Methane metabolism	2-Oxocarboxylic acid chain extension, 2-oxoglutarate => 2-oxoadipate => 2-oxopimelate => 2-oxosuberate [PATH:map01210 map00680]	11.2471	22.4585	48.445	22.5167	118.011	168.327	50.6228	74.2746	64.3179
M00185	Mineral and organic ion transport system	Sulfate transport system [PATH:map02010] [BR:ko02000]	14.5538	49.6284	6.44633	37.9999	22.6746	40.814	17.5354	144.151	1000.73
M00186	Mineral and organic ion transport system	Tungstate transport system [PATH:map02010] [BR:ko02000]	2238.64	1465	1897.76	1832.11	2594.33	3227.86	1654.59	1986.63	2111.59
M00188	Mineral and organic ion transport system	NitT/TauT family transport system [BR:ko02000]	454.449	589.077	630.57	572.674	613.263	978.555	516.137	657.243	1003.98
M00189	Mineral and organic ion transport system	Molybdate transport system [PATH:map02010] [BR:ko02000]	144.585	312.056	107.731	382.038	216.23	417.928	196.891	257.153	529.905
M00190	Mineral and organic ion transport system	Iron(III) transport system [PATH:map02010] [BR:ko02000]	773.277	1073.36	823.742	912.448	653.581	780.564	417.932	774.351	1016.55
M00191	Mineral and organic ion transport system	Thiamine transport system [PATH:map02010] [BR:ko02000]	5.02279	1.12587	3.22039	0.615652	1.13169	1.17091	0	1.66159	2.85371
M00193	Mineral and organic ion transport system	Putative spermidine/putrescine transport system [BR:ko02000]	5.05344	6.8905	8.47299	5.40241	4.24344	20.859	18.596	24.626	37.5072
M00208	Mineral and organic ion transport system	Glycine betaine/proline transport system [PATH:map02010] [BR:ko02000]	0.602763	5.63038	2.59439	4.25375	40.3031	173.643	84.4457	74.4514	203.509
M00209	Mineral and organic ion transport system	Osmoprotectant transport system [PATH:map02010] [BR:ko02000]	33.2127	17.7108	15.2478	22.9649	34.2047	112.314	54.9725	52.8483	225.629
M00423	Mineral and organic ion transport system	Molybdate/tungstate transport system [PATH:map02010] [BR:ko02000]	99.4936	66.4746	99.4223	66.3234	192.772	199.415	85.4708	111.495	111.981
M00436	Mineral and organic ion transport system	Sulfonate transport system [PATH:map02010] [BR:ko02000]	54.9475	25.8982	22.4938	25.8478	3.78733	9.69343	5.71387	14.2885	103.752
M00442	Mineral and organic ion transport system	Putative hydroxymethylpyrimidine transport system [PATH:map02010] [BR:ko02000]	77.9051	58.6304	42.7092	69.1801	40.3396	67.3269	38.4753	16.7485	61.2089
M00175	Nitrogen metabolism	Nitrogen fixation, nitrogen => ammonia [PATH:map00910]	21.9783	29.5388	91.7179	36.6023	103.352	95.2551	39.1402	82.0195	78.0901
M00529	Nitrogen metabolism	Denitrification, nitrate => nitrogen [PATH:map00910]	99.8523	17.6784	12.5858	15.1861	16.0693	21.2475	8.0055	48.4963	41.1662
M00530	Nitrogen metabolism	Dissimilatory nitrate reduction, nitrate => ammonia [PATH:map00910]	16.6896	13.8488	11.7495	13.985	39.9275	20.9065	8.9638	24.3571	17.6982
M00804	Nitrogen metabolism	Complete nitrification, comammox, ammonia => nitrite => nitrate [PATH:map00910]	4.37683	3.1563	1.65329	2.95739	3.68307	6.2816	3.07491	10.6047	7.79733
M00361	Nucleotide sugar	Nucleotide sugar biosynthesis, eukaryotes [PATH:map00520]	874.619	679.388	770.372	703.118	835.922	1157.71	559.409	707.812	1000.74
M00362	Nucleotide sugar	Nucleotide sugar biosynthesis, prokaryotes [PATH:map00520]	1399.63	1289.04	1335.38	1230.73	1666.75	2318.97	1114.61	1371.28	1937.9
M00027	Other amino acid metabolism	GABA (gamma-Aminobutyrate) shunt [PATH:map00250]	71.0632	70.7502	77.6778	74.1118	87.3419	355.773	162.07	166.109	453.367
M00033	Other amino acid metabolism	Ectoine biosynthesis, aspartate => ectoine [PATH:map01210 map01230 map00260]	747.407	614.712	733.037	621.455	1279.55	1955.74	949.073	1058.91	1279.89
M00012	Other carbohydrate metabolism	Glyoxylate cycle [PATH:map01200 map00630]	225.439	223.579	227.767	208.335	651.229	2716.32	1257.89	1598.86	1416
M00013	Other carbohydrate metabolism	Malonate semialdehyde pathway, propanoyl-CoA => acetyl-CoA [PATH:map01200 map00640]	8.28746	9.05343	2.888	7.91009	2.91207	50.9316	23.46	23.3116	115.485
M00014	Other carbohydrate metabolism	Glucuronate pathway (uronate pathway) [PATH:map00040]	559.645	944.973	654.776	694.791	722.31	1235.58	522.687	517.17	733.467
M00061	Other carbohydrate metabolism	D-Glucuronate degradation [PATH:map00040 map00030]	376.188	608.339	419.115	583.006	476.055	1063.33	603.44	436.912	591.314
M00373	Other carbohydrate metabolism	Ethylmalonyl pathway [PATH:map01200 map00630]	233.721	349.746	301.221	297.023	1061.37	692.639	313.081	399.642	919.753
M00532	Other carbohydrate metabolism	Photorespiration [PATH:map01200 map00630]	2458	2353.04	2119.58	2252.2	2131	2975.88	1460.86	2100.98	2894.98
M00549	Other carbohydrate metabolism	Nucleotide sugar biosynthesis, glucose => UDP-glucose [PATH:map00520]	684.011	621.186	715.1	577.952	536.406	705.418	351.827	509.356	753.061
M00552	Other carbohydrate metabolism	D-galactonate degradation, De Ley-Doudoroff pathway, D-galactonate => glycerate-3P [PATH:map00052]	1395.26	1322.33	1416.32	1271.13	1753.04	2836.06	1167.1	1360.97	1384.33
M00554	Other carbohydrate metabolism	Nucleotide sugar biosynthesis, galactose => UDP-galactose [PATH:map00520 map00052]	144.108	204.652	185.719	184.167	205.048	237.121	119.157	143.605	197.339
M00565	Other carbohydrate metabolism	Trehalose biosynthesis, D-glucose 1P => trehalose [PATH:map00500]	379.344	251.191	243.114	275.381	181.86	357.071	190.644	403.656	688.57
M00631	Other carbohydrate metabolism	D-Galacturonate degradation (bacteria) [PATH:map00040 map00030]	415.353	594.075	414.538	561.087	456.747	985.49	548.674	415.77	576.183
M00632	Other carbohydrate metabolism	Galactose degradation, Leloir pathway, galactose => alpha-D-glucose-1P [PATH:map00052]	746.681	747.423	727.058	711.585	716.856	840.263	442.735	560.04	749.95
M00740	Other carbohydrate metabolism	Methylaspartate cycle [PATH:map01200 map00020 map00250 map00630]	624.265	752.42	637.946	659.959	1013.81	3130.27	1438.81	1786.22	1698.15
M00741	Other carbohydrate metabolism	Propanoyl-CoA metabolism, propanoyl-CoA => succinyl-CoA [PATH:map01200 map00280 map00630 map00640]	359.487	340.188	302.787	315.006	245.295	310.525	193.18	285.716	826.223
M00793	Other carbohydrate metabolism	dTDP-L-rhamnose biosynthesis [PATH:map00521 map00523]	153.935	122.145	102.221	111.552	215.253	535.969	264.029	227.299	451.809
M00795	Other carbohydrate metabolism	dTDP-beta-L-noviose biosynthesis [PATH:map00523]	0	1.9639	0	2.06289	0.480637	0.092644	0	0.639844	0.506412
M00097	Other terpenoid biosynthesis	beta-Carotene biosynthesis, GGAP => beta-carotene [PATH:map00906]	15.1015	21.2269	10.9479	17.8876	15.5455	69.0678	38.4487	21.3165	69.4706
M00575	Pathogenicity	Pertussis pathogenicity signature 2, T1SS [PATH:map05133]	48.5491	50.3988	22.7277	40.0609	28.8292	137.115	54.9596	57.2718	238.171
M00239	Peptide and nickel transport system	Peptides/nickel transport system [PATH:map02010] [BR:ko02000]	13553.5	19017.7	15844.9	16320	10428.8	15210.9	6619.39	8800.95	15005.9
M00348	Peptide and nickel transport system	Glutathione transport system [PATH:map02010] [BR:ko02000]	47.8557	51.3076	38.8272	43.82	27.263	65.9128	37.1011	20.2207	66.7856
M00349	Peptide and nickel transport system	Microcin C transport system [PATH:map02010] [BR:ko02000]	17.0867	5.54473	4.57489	5.67909	3.9304	7.87647	1.75158	1.90655	3.09671
M00439	Peptide and nickel transport system	Oligopeptide transport system [PATH:map02010] [BR:ko02000]	688.021	976.694	799.907	801.553	688.215	785.857	330.341	590.802	1034.97
M00222	Phosphate and amino acid transport system	Phosphate transport system [PATH:map02010] [BR:ko02000]	224.855	182.374	220.805	186.504	137.982	426.019	212.527	216.245	427.319
M00223	Phosphate and amino acid transport system	Phosphonate transport system [PATH:map02010] [BR:ko02000]	45.4908	36.476	28.8859	27.0792	21.6211	58.1625	19.8032	103.156	90.7297
M00228	Phosphate and amino acid transport system	Putative glutamine transport system [PATH:map02010] [BR:ko02000]	1.01709	0	0	0	0	0.26326	0	1.51517	8.99396
M00232	Phosphate and amino acid transport system	General L-amino acid transport system [PATH:map02010] [BR:ko02000]	24.2179	29.4425	20.1414	24.2771	14.8388	29.4578	14.4114	24.6734	33.2813
M00236	Phosphate and amino acid transport system	Putative polar amino acid transport system [BR:ko02000]	1073.11	944.637	868.253	895.26	1861.15	2991.21	1335.07	1530.36	2423.35
M00237	Phosphate and amino acid transport system	Branched-chain amino acid transport system [PATH:map02010] [BR:ko02000]	5177.14	6106.6	4896.27	5700.81	7201.88	8726.07	4341.45	5904.09	10937.4
M00238	Phosphate and amino acid transport system	D-Methionine transport system [PATH:map02010] [BR:ko02000]	166.819	335.505	177.473	284.624	224.43	171.756	71.8799	139.625	277.191
M00589	Phosphate and amino acid transport system	Putative lysine transport system [PATH:map02010] [BR:ko02000]	3.75208	5.8338	3.42097	6.76084	2.15964	6.06659	3.52831	6.41989	10.2166
M00273	Phosphotransferase system (PTS)	PTS system, fructose-specific II component [PATH:map00051 map02060] [BR:ko02000]	10.04	5.92231	11.124	3.53995	6.98662	9.91149	3.07872	11.5646	15.5465
M00274	Phosphotransferase system (PTS)	PTS system, mannitol-specific II component [PATH:map00051 map02060] [BR:ko02000]	2.50757	1.40345	0.212425	1.89538	1.76644	5.74755	1.32878	2.54752	2.09381
M00275	Phosphotransferase system (PTS)	PTS system, cellobiose-specific II component [PATH:map00500 map02060] [BR:ko02000]	0.721017	0.512834	0.523949	0.742064	0.484106	0.186625	0.381124	0.214821	0.255033
M00276	Phosphotransferase system (PTS)	PTS system, mannose-specific II component [PATH:map00051 map02060] [BR:ko02000]	189.257	102.063	142.58	121.311	56.3084	513.277	319.722	380.393	1529.91
M00277	Phosphotransferase system (PTS)	PTS system, N-acetylgalactosamine-specific II component [PATH:map00052 map02060] [BR:ko02000]	2.26895	3.44282	1.85643	3.90234	1.62498	0	0	0	0
M00279	Phosphotransferase system (PTS)	PTS system, galactitol-specific II component [PATH:map00052 map02060] [BR:ko02000]	36.1571	14.8185	50.6798	9.74878	4.24387	10.6232	3.31193	38.2759	24.1748
M00280	Phosphotransferase system (PTS)	PTS system, glucitol/sorbitol-specific II component [PATH:map00051 map02060] [BR:ko02000]	8.90212	7.34027	19.052	6.79538	3.54344	3.06713	0.943917	3.67682	3.90545
M00282	Phosphotransferase system (PTS)	PTS system, D-glucosamine-specific II component [PATH:map00520 map02060] [BR:ko02000]	0	0.0441555	0	0	0.145887	2.30585	1.37824	0.776843	5.14929
M00283	Phosphotransferase system (PTS)	PTS system, ascorbate-specific II component [PATH:map00053 map02060] [BR:ko02000]	32.5825	11.5454	5.95435	8.69895	5.88956	36.9702	17.1466	21.0003	108.352
M00304	Phosphotransferase system (PTS)	PTS system, fructose-specific II component [PATH:map00051 map02060] [BR:ko02000]	3.18788	1.72756	7.9137	0.617589	1.343	0.129434	0	0	0
M00660	Plant pathogenicity	Xanthomonas spp. pathogenicity signature, T3SS and effectors	0.283094	1.66837	1.28003	1.86469	0	3.8103	2.39427	2.02429	25.0336
M00133	Polyamine biosynthesis	Polyamine biosynthesis, arginine => agmatine => putrescine => spermidine [PATH:map00330]	1293.3	921.083	1135.39	985.252	1212.54	1649.93	823.423	1155.98	2059.81
M00134	Polyamine biosynthesis	Polyamine biosynthesis, arginine => ornithine => putrescine [PATH:map00330]	10.1748	6.85484	15.6827	9.20216	9.59322	10.3784	5.23058	7.09575	4.91036
M00135	Polyamine biosynthesis	GABA biosynthesis, eukaryotes, putrescine => GABA [PATH:map00330]	91.2478	114.477	79.7273	89.6036	86.9906	72.2864	35.0267	89.9702	142.171
M00342	Proteasome	Bacterial proteasome [PATH:map03050] [BR:ko03051]	102.296	225.024	407.63	263.929	612.155	754.007	391.836	607.553	428.245
M00343	Proteasome	Archaeal proteasome [PATH:map03050] [BR:ko03051]	186.22	385.929	760.025	444.275	1030.59	1459.51	707.179	1019.59	784.712
M00400	Protein processing	p97-Ufd1-Npl4 complex [PATH:map04141]	61.7326	101.418	157.442	106.707	390.48	537.889	227.555	369.246	398.369
M00401	Protein processing	Sec61 complex [PATH:map03060 map04141 map04145 map05110] [BR:ko02044]	39.7293	65.7684	149.209	72.2787	227.556	246.906	171.922	271.056	191.089
M00403	Protein processing	HRD1/SEL1 ERAD complex [PATH:map04141]	206.153	276.005	292.379	275.904	544.79	4594.68	2350.67	1735.97	5804.74
M00048	Purine metabolism	Inosine monophosphate biosynthesis, PRPP + glutamine => IMP [PATH:map00230]	1225.91	1063.2	1309.3	1068.2	1725.82	2914.58	1304.72	1580.06	2029.85
M00049	Purine metabolism	Adenine ribonucleotide biosynthesis, IMP => ADP,ATP [PATH:map00230]	1077.77	1105.1	1104.9	979.73	2025.55	2889.59	1248.72	1713.52	2377.44
M00050	Purine metabolism	Guanine ribonucleotide biosynthesis IMP => GDP,GTP [PATH:map00230]	1627.65	1633.82	1598.52	1475.62	2092.07	3032.27	1435.6	1999.51	2928.26
M00546	Purine metabolism	Purine degradation, xanthine => urea [PATH:map00230]	6.4622	7.08825	4.74447	7.41434	9.26404	11.6881	4.16873	10.5764	8.32036
M00046	Pyrimidine metabolism	Pyrimidine degradation, uracil => beta-alanine, thymine => 3-aminoisobutanoate [PATH:map00240]	108.233	103.754	138.631	103.835	24.5431	64.7885	19.2937	86.6479	167.17
M00051	Pyrimidine metabolism	Uridine monophosphate biosynthesis, glutamine (+ PRPP) => UMP [PATH:map00240]	831.723	664.153	788.167	640.995	1366.7	2351.6	1020.12	1205.65	1701.38
M00052	Pyrimidine metabolism	Pyrimidine ribonucleotide biosynthesis, UMP => UDP/UTP,CDP/CTP [PATH:map00240]	798.895	702.11	766.922	665.79	1185.33	1679.33	703.422	1003.94	1188.66
M00053	Pyrimidine metabolism	Pyrimidine deoxyribonuleotide biosynthesis, CDP/CTP => dCDP/dCTP,dTDP/dTTP [PATH:map00240]	1338.85	1261.54	1340.21	1235.28	1568.02	2260.79	1076.4	1539.22	2150.13
M00290	Repair system	Holo-TFIIH complex [PATH:map03420] [BR:ko03021 ko03400]	6.38821	9.77259	11.8003	7.66206	23.2991	22.6289	6.13838	31.1109	27.9762
M00295	Repair system	BRCA1-associated genome surveillance complex (BASC) [PATH:map03430 map03440 map03460] [BR:ko03400]	16.518	24.1984	54.8212	24.6699	178.812	265.872	115.814	135.888	89.4224
M00413	Repair system	FA core complex [PATH:map03460] [BR:ko03400]	3.71952	3.22352	4.93948	4.44037	43.899	50.3068	16.4752	46.1374	33.8194
M00288	Replication system	RPA complex [PATH:map03030 map03420 map03430 map03440] [BR:ko03032 ko03400]	61.257	118.009	195.493	97.7893	509.592	699.933	318.494	633.565	307.435
M00177	Ribosome	Ribosome, eukaryotes [PATH:map03010] [BR:ko03011]	676.292	1305.85	2161.72	1359.31	6262.05	7293.45	3603.45	6953.68	4124.25
M00178	Ribosome	Ribosome, bacteria [PATH:map03010] [BR:ko03011]	37266.1	30570.3	29825.2	29728.2	47668.3	66900	36543.1	40806.8	73516.2
M00179	Ribosome	Ribosome, archaea [PATH:map03010] [BR:ko03011]	18703.4	17315.8	17878.4	16613.8	36643.7	47585.8	24712.3	32800.1	45074.2
M00183	RNA polymerase	RNA polymerase, bacteria [PATH:map03020] [BR:ko03021 ko03400]	1767.62	1629.18	1569.73	1468.43	1998.26	2923.36	1475.81	1516.28	3092.46
M00184	RNA polymerase	RNA polymerase, archaea [PATH:map03020] [BR:ko03021]	186.15	303.149	540.531	323.945	2537.91	3309.97	1556.31	3824.12	2572.74
M00390	RNA processing	Exosome, archaea [PATH:map03018]	32.3285	59.3089	132.976	64.5427	32.0399	26.0737	15.8986	66.8068	37.2991
M00391	RNA processing	Exosome, eukaryotes [PATH:map03018]	32.3285	59.3089	132.976	64.5427	32.0399	26.0737	15.8986	66.8068	37.2991
M00392	RNA processing	Ski complex [PATH:map03018]	10.5576	12.4735	16.1598	14.0768	170.804	229.367	84.7169	145.149	131.607
M00394	RNA processing	RNA degradosome [PATH:map03018]	1167.56	1129.91	1126.7	1029.47	1252.86	1751.75	860.914	1079.6	1307.31
M00194	Saccharide, polyol, and lipid transport system	Maltose/maltodextrin transport system [PATH:map02010] [BR:ko02000]	2218.42	3235.72	2730.38	2713.37	2626.19	4954.51	2252.92	2981.27	3471.24
M00196	Saccharide, polyol, and lipid transport system	Multiple sugar transport system [PATH:map02010] [BR:ko02000]	2079.98	3090.89	2560.58	2606.28	2548.79	3774.86	1800.58	2167.07	2709.21
M00197	Saccharide, polyol, and lipid transport system	Putative fructooligosaccharide transport system [BR:ko02000]	1304.79	2055.97	1756.12	1740.07	1887.62	3086.89	1534.72	1781.95	2220.97
M00198	Saccharide, polyol, and lipid transport system	Putative sn-glycerol-phosphate transport system [PATH:map02010] [BR:ko02000]	249.456	453.911	382.037	340.629	310.632	387.916	200.474	271.286	250.942
M00199	Saccharide, polyol, and lipid transport system	L-Arabinose/lactose transport system [PATH:map02010] [BR:ko02000]	2.58262	1.23065	3.04881	1.75978	0.239176	2.85831	1.50638	2.97174	6.42605
M00200	Saccharide, polyol, and lipid transport system	Putative sorbitol/mannitol transport system [PATH:map02010] [BR:ko02000]	1302.08	2048.7	1750.4	1733	1885.63	3085.06	1533.63	1779.78	2219.73
M00201	Saccharide, polyol, and lipid transport system	alpha-Glucoside transport system [PATH:map02010] [BR:ko02000]	1507.7	2386.34	2003.52	2015	2159.33	3723.85	1816.92	2138.32	2703.77
M00204	Saccharide, polyol, and lipid transport system	Trehalose/maltose transport system [PATH:map02010] [BR:ko02000]	8.35184	4.83523	7.65375	4.50888	3.80663	3.39098	3.16007	4.61952	8.93053
M00205	Saccharide, polyol, and lipid transport system	N-Acetylglucosamine transport system [PATH:map02010] [BR:ko02000]	0.751186	1.08883	0.329608	1.12037	0.685221	4.8009	1.3294	0	0.58338
M00206	Saccharide, polyol, and lipid transport system	Cellobiose transport system [PATH:map02010] [BR:ko02000]	1301.05	2047.86	1749.74	1732.94	1883.69	3084.31	1533.63	1778.06	2218.42
M00207	Saccharide, polyol, and lipid transport system	Putative multiple sugar transport system [BR:ko02000]	4784.51	6932.23	5760.8	5946.94	6032.17	8529.41	4071.74	4535.63	5440.28
M00210	Saccharide, polyol, and lipid transport system	Phospholipid transport system [PATH:map02010] [BR:ko02000]	646.157	304.612	408.51	352.444	308.639	510.854	245.266	422.052	662.717
M00211	Saccharide, polyol, and lipid transport system	Putative ABC transport system [BR:ko02000]	0	0.21279	0	0.0957923	0.468695	3.07164	0	0.415965	2.22223
M00212	Saccharide, polyol, and lipid transport system	Ribose transport system [PATH:map02010] [BR:ko02000]	2056.96	2491.67	2226.1	2085.46	1426.94	1982.03	801.075	1094	1225.89
M00213	Saccharide, polyol, and lipid transport system	L-Arabinose transport system [PATH:map02010] [BR:ko02000]	1.88665	3.69339	2.86321	3.67652	2.24416	39.2557	16.95	10.1764	55.3449
M00214	Saccharide, polyol, and lipid transport system	Methyl-galactoside transport system [PATH:map02010] [BR:ko02000]	17.1059	9.90345	8.40342	9.73676	6.5301	27.7489	7.12181	1.60568	8.04182
M00215	Saccharide, polyol, and lipid transport system	D-Xylose transport system [PATH:map02010] [BR:ko02000]	12.8494	5.25239	8.59111	5.4833	3.16769	7.77732	5.07069	2.59827	7.0669
M00216	Saccharide, polyol, and lipid transport system	Multiple sugar transport system [PATH:map02010] [BR:ko02000]	1662.05	2323.56	1861.14	2067.81	1361.96	1823.12	978.075	1198.89	1444.56
M00220	Saccharide, polyol, and lipid transport system	Rhamnose transport system [PATH:map02010] [BR:ko02000]	46.9976	34.9188	39.3222	39.0755	23.3062	29.4106	15.0367	39.5685	33.4417
M00221	Saccharide, polyol, and lipid transport system	Putative simple sugar transport system [BR:ko02000]	4084.27	5490.03	4360.71	4482.51	3113.67	3711.12	1671.95	2460.12	3410.42
M00491	Saccharide, polyol, and lipid transport system	arabinogalactan oligomer/maltooligosaccharide transport system [PATH:map02010] [BR:ko02000]	1338.25	2085.06	1834.06	1766.77	1907.35	3130.01	1563.52	1862.72	2412.83
M00590	Saccharide, polyol, and lipid transport system	Erythritol transport system [PATH:map02010] [BR:ko02000]	42.3195	26.762	29.3657	18.6286	25.7101	35.5199	8.60496	39.5219	31.7497
M00593	Saccharide, polyol, and lipid transport system	Inositol transport system [PATH:map02010] [BR:ko02000]	9.51181	7.91997	8.19836	11.6445	4.84503	1.48964	0.501861	5.44241	2.43437
M00599	Saccharide, polyol, and lipid transport system	Inositol-phosphate transport system [PATH:map02010] [BR:ko02000]	49.9725	42.034	36.3718	32.2881	38.7229	41.1077	16.149	37.2848	36.7197
M00600	Saccharide, polyol, and lipid transport system	alpha-1,4-Digalacturonate transport system [PATH:map02010] [BR:ko02000]	13.5421	22.711	24.669	20.0909	14.6936	6.62485	3.82135	7.28748	6.12874
M00602	Saccharide, polyol, and lipid transport system	Arabinosaccharide transport system [PATH:map02010] [BR:ko02000]	1304.82	2050.39	1752.23	1735.11	1885.1	3088.95	1537.71	1782.45	2228.23
M00603	Saccharide, polyol, and lipid transport system	Putative aldouronate transport system [PATH:map02010] [BR:ko02000]	3529.8	5611.68	4131.04	5624.61	3558.26	8672.82	4579.43	2734.04	2275.48
M00605	Saccharide, polyol, and lipid transport system	Glucose/mannose transport system [PATH:map02010] [BR:ko02000]	1893.8	2795.29	2319.58	2322.36	2205.85	3394.36	1652.83	2114.08	2604.09
M00606	Saccharide, polyol, and lipid transport system	N,N'-Diacetylchitobiose transport system [PATH:map02010] [BR:ko02000]	1301.05	2047.86	1749.74	1732.94	1883.69	3084.31	1533.63	1778.06	2218.42
M00669	Saccharide, polyol, and lipid transport system	gamma-Hexachlorocyclohexane transport system [BR:ko02000]	626.21	305.301	417.174	344.611	302.784	456.428	225.054	408.682	602.929
M00670	Saccharide, polyol, and lipid transport system	Mce transport system [BR:ko02000]	587.3	279.481	392.728	326.604	286.767	412.255	203.825	381.752	564.694
M00018	Serine and threonine metabolism	Threonine biosynthesis, aspartate => homoserine => threonine [PATH:map01230 map00260]	1186.59	1048.18	1090.44	1024.23	1573.43	2830.14	1371.94	1674.59	2426.96
M00020	Serine and threonine metabolism	Serine biosynthesis, glycerate-3P => serine [PATH:map01200 map01230 map00260]	605.835	764.903	604.761	654.363	784.436	1136.34	575.968	596.997	662.176
M00555	Serine and threonine metabolism	Betaine biosynthesis, choline => betaine [PATH:map00260]	1.49327	1.88465	1.523	1.85502	64.1674	100.656	43.538	40.4632	29.0227
M00354	Spliceosome	Spliceosome, U4/U6.U5 tri-snRNP [PATH:map03040] [BR:ko03041]	40.9857	63.4894	164.84	81.782	6.92293	32.5597	54.5025	45.4661	10.2119
M00396	Spliceosome	Lsm 2-8 complex [PATH:map03040 map03018] [BR:ko03041]	40.9857	63.4894	164.84	81.782	6.92293	32.5597	54.5025	45.4661	10.2119
M00397	Spliceosome	Lsm 1-7 complex [PATH:map03018]	40.9857	63.4894	164.84	81.782	6.92293	32.5597	54.5025	45.4661	10.2119
M00176	Sulfur metabolism	Assimilatory sulfate reduction, sulfate => H2S [PATH:map00920]	258.873	142.915	102.671	135.141	127.23	303.466	155.735	278.551	589.909
M00595	Sulfur metabolism	Thiosulfate oxidation by SOX complex, thiosulfate => sulfate [PATH:map00920]	201.162	182.499	50.9562	147.347	118.72	442.823	183.806	342.22	1095.73
M00596	Sulfur metabolism	Dissimilatory sulfate reduction, sulfate => H2S [PATH:map00920]	1411.5	639.504	308.868	515.269	250.216	719.407	315.298	646.522	483.243
M00095	Terpenoid backbone biosynthesis	C5 isoprenoid biosynthesis, mevalonate pathway [PATH:map00900]	199.617	312.451	339.578	268.501	1299.26	939.166	381.762	539.774	538.239
M00096	Terpenoid backbone biosynthesis	C5 isoprenoid biosynthesis, non-mevalonate pathway [PATH:map00900]	1597.64	1791.58	1626.26	1547.56	1734.56	2583.18	1149.96	1276.69	2074.56
M00364	Terpenoid backbone biosynthesis	C10-C20 isoprenoid biosynthesis, bacteria [PATH:map00900]	176.741	201.235	209.361	167.314	314.897	477.477	183.675	245.171	256.816
M00365	Terpenoid backbone biosynthesis	C10-C20 isoprenoid biosynthesis, archaea [PATH:map00900]	17.2541	26.5733	56.7607	26.0798	152.281	249.361	81.1848	127.126	87.2606
M00366	Terpenoid backbone biosynthesis	C10-C20 isoprenoid biosynthesis, plants [PATH:map00900]	123.977	149.242	140.122	122.395	176.47	217.757	93.8337	129.729	163.957
M00367	Terpenoid backbone biosynthesis	C10-C20 isoprenoid biosynthesis, non-plant eukaryotes [PATH:map00900]	7.46973	10.4785	16.6384	9.12577	40.0311	54.3893	17.5216	45.2512	31.3963
M00434	Two-component regulatory system	PhoR-PhoB (phosphate starvation response) two-component regulatory system [PATH:map02020] [BR:ko02022]	405.154	464.719	428.016	402.456	438.828	620.66	242.692	428.814	559.119
M00445	Two-component regulatory system	EnvZ-OmpR (osmotic stress response) two-component regulatory system [PATH:map02020] [BR:ko02022]	0	7.36788	0	4.3582	7.75136	30.561	15.9991	12.939	63.1789
M00447	Two-component regulatory system	CpxA-CpxR (envelope stress response) two-component regulatory system [PATH:map02020] [BR:ko02022]	18.2329	10.703	9.75146	10.1106	11.1028	17.858	12.8516	10.8808	21.965
M00450	Two-component regulatory system	BaeS-BaeR (envelope stress response) two-component regulatory system [PATH:map02020] [BR:ko02022]	1.0879	0.340125	1.0811	0.367477	0.674251	0.953067	0	1.39625	0.355205
M00452	Two-component regulatory system	CusS-CusR (copper tolerance) two-component regulatory system [PATH:map02020] [BR:ko02022]	0	3.09171	0	1.93304	2.63113	5.33205	2.41532	9.56608	28.3569
M00453	Two-component regulatory system	QseC-QseB (quorum sensing) two-component regulatory system [PATH:map02020] [BR:ko02022]	0	15.0405	0	12.6737	12.4722	33.9195	19.6971	14.662	110.322
M00454	Two-component regulatory system	KdpD-KdpE (potassium transport) two-component regulatory system [PATH:map02020] [BR:ko02022]	76.6837	107.405	82.4919	101.842	87.5234	172.743	95.9113	110.937	119.703
M00457	Two-component regulatory system	TctE-TctD (tricarboxylic acid transport) two-component regulatory system [PATH:map02020] [BR:ko02022]	7.33475	3.43444	2.85772	2.0008	4.15747	8.97646	5.56554	5.16288	12.5576
M00458	Two-component regulatory system	ResE-ResD (aerobic and anaerobic respiration) two-component regulatory system [PATH:map02020] [BR:ko02022]	6.9297	9.38762	8.07992	7.4074	7.12966	31.5527	13.2118	8.55853	7.68302
M00459	Two-component regulatory system	VicK-VicR (cell wall metabolism) two-component regulatory system [PATH:map02020] [BR:ko02022]	86.2328	76.9389	77.0057	92.5912	81.3757	187.14	105.578	100.515	238.554
M00460	Two-component regulatory system	MprB-MprA (maintenance of persistent infection) two-component regulatory system [PATH:map02020] [BR:ko02022]	6.89583	3.86153	5.00693	2.46032	3.94409	12.6267	6.10224	12.0838	25.729
M00461	Two-component regulatory system	MtrB-MtrA (osmotic stress response) two-component regulatory system [PATH:map02020] [BR:ko02022]	3.9256	4.72743	10.2367	3.59128	1.17144	0	0	0	0.205709
M00467	Two-component regulatory system	SasA-RpaAB (circadian timing mediating) two-component regulatory system [PATH:map02020] [BR:ko02022]	0.959414	0.334235	0.354127	0.300928	0	1.41903	0	2.61348	4.26621
M00471	Two-component regulatory system	NarX-NarL (nitrate respiration) two-component regulatory system [PATH:map02020] [BR:ko02022]	70.3573	58.0677	33.8168	46.3328	42.7497	88.1991	35.8241	75.646	74.0672
M00472	Two-component regulatory system	NarQ-NarP (nitrate respiration) two-component regulatory system [PATH:map02020] [BR:ko02022]	1.78678	1.88815	2.53913	1.56923	0	0.369987	0	0	0
M00473	Two-component regulatory system	UhpB-UhpA (hexose phosphates uptake) two-component regulatory system [PATH:map02020] [BR:ko02022]	2.68803	2.8431	1.05226	1.90879	1.70412	8.45816	4.66942	18.0438	12.7894
M00475	Two-component regulatory system	BarA-UvrY (central carbon metabolism) two-component regulatory system [PATH:map02020] [BR:ko02022]	31.909	16.3475	11.1167	14.4823	14.7924	40.5146	16.4972	41.1614	35.5857
M00478	Two-component regulatory system	DegS-DegU (multicellular behavior control) two-component regulatory system [PATH:map02020] [BR:ko02022]	57.4011	53.9966	57.3794	52.3862	51.3036	114.632	51.6135	59.9891	67.4637
M00485	Two-component regulatory system	KinABCDE-Spo0FA (sporulation control) two-component regulatory system [PATH:map02020] [BR:ko02022]	350.494	462.905	358.808	389.533	393.518	488.159	273.501	255.477	375.701
M00489	Two-component regulatory system	DctS-DctR (C4-dicarboxylate transport) two-component regulatory system [PATH:map02020] [BR:ko02022]	6.84645	10.191	8.72991	6.05189	0.955189	2.02527	0.751997	5.08636	6.79329
M00492	Two-component regulatory system	LytS-LytR two-component regulatory system [PATH:map02020] [BR:ko02022]	0.60976	1.04624	1.20233	0.880786	1.55143	0.804459	1.08569	4.50121	3.3028
M00493	Two-component regulatory system	AlgZ-AlgR (alginate production) two-component regulatory system [PATH:map02020] [BR:ko02022]	58.7077	36.3611	17.2198	35.8142	22.4284	62.7661	20.7818	57.3754	52.0149
M00495	Two-component regulatory system	AgrC-AgrA (exoprotein synthesis) two-component regulatory system [PATH:map02020] [BR:ko02022]	0.460266	0.68025	0.486497	0.597151	2.92176	2.8592	2.83105	1.19679	0
M00497	Two-component regulatory system	GlnL-GlnG (nitrogen regulation) two-component regulatory system [PATH:map02020] [BR:ko02022]	36.0061	21.4644	22.457	18.9307	8.75406	41.9666	23.3227	16.2022	45.9624
M00499	Two-component regulatory system	HydH-HydG (metal tolerance) two-component regulatory system [PATH:map02020] [BR:ko02022]	10.4145	5.27477	3.37917	5.66994	1.98927	6.29016	3.53092	11.5135	5.28799
M00500	Two-component regulatory system	AtoS-AtoC (cPHB biosynthesis) two-component regulatory system [PATH:map02020] [BR:ko02022]	18.9716	6.93729	9.38268	7.74629	9.52355	50.6574	35.6359	40.7824	104.821
M00501	Two-component regulatory system	PilS-PilR (type 4 fimbriae synthesis) two-component regulatory system [PATH:map02020] [BR:ko02022]	35.2822	23.9604	12.9035	19.665	17.2278	36.506	14.9922	38.9839	41.7268
M00502	Two-component regulatory system	GlrK-GlrR (amino sugar metabolism) two-component regulatory system [PATH:map02020] [BR:ko02022]	16.5706	10.457	11.0893	10.6782	8.6199	15.5378	8.08789	10.4963	17.0478
M00506	Two-component regulatory system	CheA-CheYBV (chemotaxis) two-component regulatory system [PATH:map02020 map02030] [BR:ko02022 ko02030 ko02035]	619.387	548.946	411.17	508.21	581.491	1055.05	542.542	723.107	977.538
M00507	Two-component regulatory system	ChpA-ChpB/PilGH (chemosensory) two-component regulatory system [PATH:map02020] [BR:ko02022 ko02035]	187.895	123.771	52.541	100.013	105.191	346.923	168.888	295.589	355.506
M00511	Two-component regulatory system	PleC-PleD (cell fate control) two-component regulatory system [PATH:map02020 map04112] [BR:ko02022]	42.727	41.0651	64.657	35.2082	21.9922	32.4926	18.1098	37.8014	28.7405
M00514	Two-component regulatory system	TtrS-TtrR (tetrathionate respiration) two-component regulatory system [PATH:map02020] [BR:ko02022]	8.32618	5.28836	2.39031	5.17635	4.80892	14.5837	3.78594	9.95842	9.96472
M00515	Two-component regulatory system	FlrB-FlrC (polar flagellar synthesis) two-component regulatory system [PATH:map02020 map05111] [BR:ko02022]	98.3228	69.2264	26.511	56.807	29.2444	66.3432	29.3956	38.6612	66.0377
M00517	Two-component regulatory system	RpfC-RpfG (cell-to-cell signaling) two-component regulatory system [PATH:map02020] [BR:ko02022]	7.66082	2.26942	3.23162	2.13317	1.79952	1.29495	0.566688	2.44884	2.14883
M00518	Two-component regulatory system	GlnK-GlnL (glutamine utilization) two-component regulatory system [PATH:map02020] [BR:ko02022]	8.11453	6.55653	7.57989	5.8403	13.0246	3.19694	2.32445	7.85558	3.7182
M00519	Two-component regulatory system	YesM-YesN two-component regulatory system [PATH:map02020] [BR:ko02022]	88.5239	131.373	106.924	133.249	125.798	137.936	77.2142	107.149	145.635
M00524	Two-component regulatory system	FixL-FixJ (nitrogen fixation) two-component regulatory system [PATH:map02020] [BR:ko02022]	8.62216	9.81203	3.97642	8.66574	9.39009	21.2581	8.59856	24.083	23.3607
M00657	Two-component regulatory system	VanS-VanR (VanE type vancomycin resistance) two-component regulatory system [PATH:map02020] [BR:ko02022]	8.72017	12.1777	8.10904	13.9385	11.7817	15.0464	5.6755	11.8452	5.11032
M00772	Two-component regulatory system	HupT-HupR (hydrogenase synthesis regulation) two-component regulatory system [PATH:map02020] [BR:ko02022]	7.23798	4.3017	1.1832	4.78286	4.75305	4.02558	1.31016	22.5498	15.0402
M00839	Two-component regulatory system	PdtaS-PdtaR two-component regulatory system [BR:ko02022]	43.6866	33.8673	63.0059	35.9206	134.588	121.49	53.5153	83.7713	78.3593
